# Supplementary material for: Constructing a seventeen-gene signature model for non-obstructive azoospermia based on integrated transcriptome analyses and WGCNA
Source: Reprod Biol Endocrinol. 2023 Mar 21;21:30. doi: 10.1186/s12958-023-01079-5 (PMC10029246; doi:10.1186/s12958-023-01079-5)
Supplement: Supplementary file 9 — Additional file 9: Supplementary Material 1. Detailed information of protein-protein interaction network. [file 12958_2023_1079_MOESM9_ESM.xlsx]

## Sheet: string_interactions_short
Detailed information of protein-protein interaction network
#node1	node2	node1_string_id	node2_string_id	neighborhood_on_chromosome	gene_fusion	phylogenetic_cooccurrence	homology	coexpression	experimentally_determined_interaction	database_annotated	automated_textmining	combined_score
ACE	RHOC	9606.ENSP00000290866	9606.ENSP00000285735	0	0	0	0	0	0.932	0	0.053	0.932
ACTL7A	ENAH	9606.ENSP00000334300	9606.ENSP00000355809	0	0	0	0	0	0.927	0	0.061	0.929
ACTR5	CETN2	9606.ENSP00000243903	9606.ENSP00000359300	0	0	0	0	0	0	0.9	0	0.9
ACTR5	CUL4B	9606.ENSP00000243903	9606.ENSP00000384109	0	0	0	0	0.079	0	0.9	0	0.904
ACTR5	RUVBL2	9606.ENSP00000243903	9606.ENSP00000473172	0	0	0	0	0.101	0.994	0.9	0.6	0.999
ADAM2	CLGN	9606.ENSP00000265708	9606.ENSP00000326699	0	0	0	0	0.063	0.282	0	0.925	0.945
ADAMTS5	THBS2	9606.ENSP00000284987	9606.ENSP00000355751	0	0	0	0.541	0.157	0.074	0.9	0.322	0.926
AKAP1	PRKAR2A	9606.ENSP00000478212	9606.ENSP00000265563	0	0	0	0	0.06	0.872	0.6	0.666	0.981
AKAP3	SPA17	9606.ENSP00000228850	9606.ENSP00000432305	0	0	0	0	0.062	0.71	0	0.816	0.945
AKAP3	PRKAR2A	9606.ENSP00000228850	9606.ENSP00000265563	0	0	0	0	0.062	0.897	0	0.505	0.948
AKAP3	ROPN1L	9606.ENSP00000228850	9606.ENSP00000421405	0	0	0	0	0.065	0.95	0	0.919	0.995
AKAP4	PRKAR2A	9606.ENSP00000351327	9606.ENSP00000265563	0	0	0	0	0.062	0.403	0.9	0.491	0.967
AKR1A1	GK2	9606.ENSP00000361140	9606.ENSP00000351706	0	0	0	0	0.062	0	0.9	0.208	0.919
AKR1A1	MAOB	9606.ENSP00000361140	9606.ENSP00000367309	0	0	0	0	0.062	0	0.9	0.275	0.926
AKR1C3	HSD17B3	9606.ENSP00000369927	9606.ENSP00000364412	0	0	0	0	0.053	0	0.8	0.707	0.939
AKR1C3	HSD17B6	9606.ENSP00000369927	9606.ENSP00000451406	0	0	0	0	0.062	0	0.8	0.681	0.934
AKR1C3	CYP1B1	9606.ENSP00000369927	9606.ENSP00000478561	0	0	0	0	0.062	0	0.9	0.38	0.936
AKR1C3	HSD3B2	9606.ENSP00000369927	9606.ENSP00000445122	0.044	0	0	0	0.066	0	0.9	0.713	0.97
ALDH1A2	RDH10	9606.ENSP00000249750	9606.ENSP00000240285	0	0	0	0	0.065	0.105	0.65	0.728	0.909
ALDH1A2	HSD17B6	9606.ENSP00000249750	9606.ENSP00000451406	0	0	0	0	0.059	0	0.9	0.094	0.907
ALDOC	GAPDHS	9606.ENSP00000226253	9606.ENSP00000222286	0.111	0	0	0	0.185	0.213	0.9	0.411	0.96
ALDOC	TKTL1	9606.ENSP00000226253	9606.ENSP00000358931	0.111	0	0	0	0.065	0.18	0.9	0.382	0.95
ALDOC	PFKP	9606.ENSP00000226253	9606.ENSP00000370517	0	0	0	0	0.21	0	0.9	0.691	0.973
ANK2	ITPR1	9606.ENSP00000349588	9606.ENSP00000306253	0	0	0	0	0.062	0.176	0.8	0.898	0.982
ANK2	ITPR2	9606.ENSP00000349588	9606.ENSP00000370744	0	0	0	0	0.062	0.122	0.8	0.766	0.956
ANLN	HMMR	9606.ENSP00000265748	9606.ENSP00000377492	0	0	0	0	0.843	0	0	0.408	0.903
ANLN	PBK	9606.ENSP00000265748	9606.ENSP00000428489	0	0	0	0	0.865	0.062	0	0.345	0.91
ANLN	TPX2	9606.ENSP00000265748	9606.ENSP00000300403	0	0	0	0	0.839	0	0	0.482	0.913
ANLN	PRC1	9606.ENSP00000265748	9606.ENSP00000377793	0	0	0	0	0.855	0	0	0.445	0.916
ANLN	CENPF	9606.ENSP00000265748	9606.ENSP00000355922	0	0	0	0	0.805	0.27	0	0.512	0.924
ANLN	CIT	9606.ENSP00000265748	9606.ENSP00000376306	0	0	0	0	0.477	0.557	0	0.731	0.932
ANLN	CEP55	9606.ENSP00000265748	9606.ENSP00000360540	0	0	0	0	0.832	0.27	0	0.566	0.942
ANLN	DIAPH3	9606.ENSP00000265748	9606.ENSP00000383178	0	0	0	0	0.571	0	0	0.911	0.96
ANLN	RACGAP1	9606.ENSP00000265748	9606.ENSP00000404190	0	0	0	0	0.85	0.716	0	0.965	0.998
ANXA1	IL13	9606.ENSP00000366109	9606.ENSP00000304915	0	0	0	0	0	0	0.9	0.261	0.922
AOX1	RDH10	9606.ENSP00000363832	9606.ENSP00000240285	0	0	0	0	0	0	0.9	0.067	0.902
AOX1	CYP2C8	9606.ENSP00000363832	9606.ENSP00000360317	0	0	0	0	0.065	0	0.9	0.325	0.931
AOX1	HSD17B6	9606.ENSP00000363832	9606.ENSP00000451406	0	0	0	0	0.062	0	0.9	0.272	0.925
AOX1	MAOB	9606.ENSP00000363832	9606.ENSP00000367309	0	0	0	0	0.062	0	0.9	0.316	0.93
AP1M1	AP1S2	9606.ENSP00000388996	9606.ENSP00000444957	0	0	0	0	0.107	0.941	0.8	0.846	0.998
APH1B	PSENEN	9606.ENSP00000261879	9606.ENSP00000468411	0	0	0	0	0.088	0.519	0.9	0.947	0.997
AREG	EGF	9606.ENSP00000379097	9606.ENSP00000265171	0	0	0	0	0.062	0	0.3	0.941	0.958
ARHGDIB	RHOC	9606.ENSP00000228945	9606.ENSP00000285735	0	0	0	0	0.082	0.645	0.6	0.564	0.935
ARHGEF6	LAMA4	9606.ENSP00000250617	9606.ENSP00000230538	0	0	0	0	0	0	0.9	0	0.9
ARHGEF6	LAMA2	9606.ENSP00000250617	9606.ENSP00000400365	0	0	0	0	0	0	0.9	0	0.9
ASF1B	CCNA2	9606.ENSP00000263382	9606.ENSP00000274026	0	0	0	0	0.883	0.076	0	0.17	0.902
ASF1B	SPAG5	9606.ENSP00000263382	9606.ENSP00000323300	0	0	0	0	0.91	0	0	0	0.91
ASF1B	CDC20	9606.ENSP00000263382	9606.ENSP00000361540	0	0	0	0	0.905	0.07	0	0.249	0.928
ASF1B	CCNB2	9606.ENSP00000263382	9606.ENSP00000288207	0	0	0	0	0.934	0.127	0	0.152	0.947
ASF1B	IPO4	9606.ENSP00000263382	9606.ENSP00000346453	0	0	0	0	0.166	0.839	0	0.752	0.964
ASF1B	MCM7	9606.ENSP00000263382	9606.ENSP00000307288	0	0	0	0	0.763	0.629	0	0.768	0.977
ASPH	HIF1A	9606.ENSP00000368767	9606.ENSP00000437955	0	0	0	0	0.061	0	0.9	0.112	0.909
ASRGL1	GOT1	9606.ENSP00000400057	9606.ENSP00000359539	0	0	0	0	0.062	0	0.9	0	0.902
ATP1A3	ATP1B1	9606.ENSP00000444688	9606.ENSP00000356790	0	0	0	0	0.085	0.791	0.8	0.764	0.989
ATP1A4	ATP1B1	9606.ENSP00000357060	9606.ENSP00000356790	0	0	0	0	0.063	0.558	0.8	0.779	0.979
ATRX	RAD51	9606.ENSP00000362441	9606.ENSP00000372088	0	0	0	0	0.062	0.889	0	0.989	0.998
AURKAIP1	MRPS15	9606.ENSP00000342676	9606.ENSP00000362208	0	0	0	0	0.098	0.837	0.8	0.331	0.977
AURKC	BIRC5	9606.ENSP00000302898	9606.ENSP00000301633	0	0	0	0	0.268	0.547	0.54	0.614	0.933
B2M	SNAP23	9606.ENSP00000452780	9606.ENSP00000249647	0	0	0	0	0.062	0	0.9	0.129	0.911
B2M	MR1	9606.ENSP00000452780	9606.ENSP00000477563	0	0	0	0	0.107	0.951	0.54	0.087	0.979
B3GALT4	HEXB	9606.ENSP00000390784	9606.ENSP00000261416	0	0	0	0	0	0	0.9	0.072	0.903
BAP1	CBX2	9606.ENSP00000417132	9606.ENSP00000308750	0	0	0	0	0.062	0	0.9	0.043	0.902
BAP1	HIST1H2AC	9606.ENSP00000417132	9606.ENSP00000367022	0	0	0	0	0.063	0.11	0.9	0.188	0.923
BAZ1A	SMARCA1	9606.ENSP00000353458	9606.ENSP00000360162	0	0	0	0	0.101	0.789	0.9	0.988	0.999
BCL6	BIRC5	9606.ENSP00000384371	9606.ENSP00000301633	0	0	0	0	0	0.056	0.9	0.108	0.908
BCL6	PIK3R1	9606.ENSP00000384371	9606.ENSP00000428056	0	0	0	0	0.065	0	0.9	0.216	0.92
BCL6	HIF1A	9606.ENSP00000384371	9606.ENSP00000437955	0	0	0	0	0	0.058	0.9	0.374	0.935
BDH2	HMGCLL1	9606.ENSP00000296424	9606.ENSP00000381654	0	0	0	0	0.062	0	0.9	0.101	0.908
BIRC5	NUP155	9606.ENSP00000301633	9606.ENSP00000231498	0	0	0	0	0.161	0	0.9	0.043	0.912
BIRC5	CCNB1	9606.ENSP00000301633	9606.ENSP00000256442	0	0	0	0	0.887	0.153	0	0.683	0.967
BIRC5	ESPL1	9606.ENSP00000301633	9606.ENSP00000257934	0	0	0	0	0.883	0	0	0.416	0.928
BIRC5	CENPE	9606.ENSP00000301633	9606.ENSP00000265148	0	0	0	0	0.768	0.069	0	0.586	0.903
BIRC5	NUF2	9606.ENSP00000301633	9606.ENSP00000271452	0	0	0	0	0.839	0	0	0.494	0.915
BIRC5	CCNA2	9606.ENSP00000301633	9606.ENSP00000274026	0	0	0	0	0.921	0.144	0	0.559	0.967
BIRC5	CCNB2	9606.ENSP00000301633	9606.ENSP00000288207	0	0	0	0	0.88	0.153	0	0.638	0.96
BIRC5	TPX2	9606.ENSP00000301633	9606.ENSP00000300403	0	0	0	0	0.931	0	0	0.501	0.964
BIRC5	NUP214	9606.ENSP00000301633	9606.ENSP00000352400	0	0	0	0	0	0	0.9	0	0.9
BIRC5	NUP88	9606.ENSP00000301633	9606.ENSP00000458954	0	0	0	0	0.069	0	0.9	0	0.902
BIRC5	CKS2	9606.ENSP00000301633	9606.ENSP00000364976	0	0	0	0	0.836	0	0	0.433	0.903
BIRC5	NUP93	9606.ENSP00000301633	9606.ENSP00000310668	0	0	0	0	0.109	0	0.9	0.085	0.911
BIRC5	CEP55	9606.ENSP00000301633	9606.ENSP00000360540	0	0	0	0	0.833	0	0	0.518	0.916
BIRC5	CENPF	9606.ENSP00000301633	9606.ENSP00000355922	0	0	0	0	0.809	0	0	0.602	0.92
BIRC5	FOXM1	9606.ENSP00000301633	9606.ENSP00000342307	0	0	0	0	0.81	0.059	0	0.601	0.922
BIRC5	PRC1	9606.ENSP00000301633	9606.ENSP00000377793	0	0	0	0	0.849	0.27	0	0.403	0.928
BIRC5	HIF1A	9606.ENSP00000301633	9606.ENSP00000437955	0	0	0	0	0	0	0.9	0.334	0.93
BIRC5	CDCA3	9606.ENSP00000301633	9606.ENSP00000442068	0	0	0	0	0.895	0	0	0.456	0.94
BIRC5	SPAG5	9606.ENSP00000301633	9606.ENSP00000323300	0	0	0	0	0.909	0	0	0.393	0.942
BIRC5	NEK2	9606.ENSP00000301633	9606.ENSP00000355966	0	0	0	0	0.893	0.164	0	0.499	0.951
BIRC5	PTTG1	9606.ENSP00000301633	9606.ENSP00000377536	0	0	0	0	0.906	0	0	0.519	0.952
BIRC5	PBK	9606.ENSP00000301633	9606.ENSP00000428489	0	0	0	0	0.959	0.116	0	0.455	0.978
BIRC5	RACGAP1	9606.ENSP00000301633	9606.ENSP00000404190	0	0	0	0	0.781	0	0.9	0.44	0.986
BIRC5	CDC20	9606.ENSP00000301633	9606.ENSP00000361540	0	0	0	0	0.963	0.058	0	0.667	0.987
BIRC5	KIF2C	9606.ENSP00000301633	9606.ENSP00000361298	0	0	0	0	0.874	0.057	0.9	0.536	0.993
BOLL	CPEB1	9606.ENSP00000314792	9606.ENSP00000477715	0	0	0	0	0.807	0.145	0	0.677	0.942
BRD1	BRPF1	9606.ENSP00000216267	9606.ENSP00000373340	0	0	0	0.95	0.089	0	0.9	0.82	0.908
BRD9	SMARCA4	9606.ENSP00000419765	9606.ENSP00000395654	0	0	0	0	0.146	0.727	0.9	0.81	0.994
BRIP1	RAD51	9606.ENSP00000259008	9606.ENSP00000372088	0.052	0	0	0	0.219	0.07	0.6	0.72	0.909
BRIP1	POLH	9606.ENSP00000259008	9606.ENSP00000361310	0.052	0	0	0	0.155	0.07	0.9	0.248	0.933
BRIP1	POLE	9606.ENSP00000259008	9606.ENSP00000322570	0.048	0	0	0	0.168	0.06	0.9	0.302	0.938
BST2	GBP2	9606.ENSP00000252593	9606.ENSP00000359497	0	0	0	0	0.131	0	0.9	0.253	0.929
BST2	IFITM2	9606.ENSP00000252593	9606.ENSP00000484689	0	0	0	0	0.12	0	0.9	0.451	0.947
BST2	IFI27	9606.ENSP00000252593	9606.ENSP00000483430	0	0	0	0	0.22	0	0.9	0.423	0.951
BST2	IFITM3	9606.ENSP00000252593	9606.ENSP00000382707	0	0	0	0	0.123	0	0.9	0.601	0.961
BST2	IFIT1	9606.ENSP00000252593	9606.ENSP00000360869	0	0	0	0	0.227	0	0.9	0.56	0.963
BST2	IFITM1	9606.ENSP00000252593	9606.ENSP00000386187	0	0	0	0	0.34	0	0.9	0.529	0.966
BST2	IFI35	9606.ENSP00000252593	9606.ENSP00000395590	0	0	0	0	0.587	0	0.9	0.325	0.969
C11orf80	SPO11	9606.ENSP00000354227	9606.ENSP00000360310	0	0	0	0	0	0.179	0	0.922	0.933
C1GALT1C1	MUC16	9606.ENSP00000304364	9606.ENSP00000381008	0	0	0	0	0	0	0.9	0.469	0.944
C1QA	SERPING1	9606.ENSP00000363773	9606.ENSP00000278407	0	0	0	0	0.349	0	0.8	0.553	0.936
C1QA	C1QB	9606.ENSP00000363773	9606.ENSP00000313967	0	0	0.389	0.86	0.99	0.966	0.9	0.885	0.999
C1QA	C1QC	9606.ENSP00000363773	9606.ENSP00000363770	0	0	0.397	0.825	0.954	0.961	0.9	0.803	0.999
C1QB	SERPING1	9606.ENSP00000313967	9606.ENSP00000278407	0	0	0	0	0.363	0	0.8	0.57	0.94
C1QB	CTSS	9606.ENSP00000313967	9606.ENSP00000357981	0	0	0	0	0.844	0	0	0.48	0.915
C1QB	C1QC	9606.ENSP00000313967	9606.ENSP00000363770	0	0	0.426	0.927	0.99	0.907	0.9	0.949	0.999
C1QC	SERPING1	9606.ENSP00000363770	9606.ENSP00000278407	0	0	0	0	0.329	0	0.8	0.505	0.927
C6	VDAC1	9606.ENSP00000263413	9606.ENSP00000265333	0	0	0	0	0	0	0.9	0	0.9
C6	C7	9606.ENSP00000263413	9606.ENSP00000322061	0	0	0	0.811	0.173	0.947	0.9	0.623	0.995
C7	VDAC1	9606.ENSP00000322061	9606.ENSP00000265333	0	0	0	0	0	0	0.9	0	0.9
CAB39L	PRKAA1	9606.ENSP00000479669	9606.ENSP00000346148	0	0	0	0	0.062	0.082	0.9	0.298	0.931
CABYR	ROPN1L	9606.ENSP00000483621	9606.ENSP00000421405	0	0	0	0	0.066	0	0	0.904	0.906
CAMK4	GPS2	9606.ENSP00000282356	9606.ENSP00000370104	0	0	0	0	0	0	0.9	0.051	0.901
CAPNS1	CAST	9606.ENSP00000246533	9606.ENSP00000379157	0	0	0	0	0.062	0.654	0.8	0.821	0.986
CAPZA2	RAB18	9606.ENSP00000354947	9606.ENSP00000478479	0	0	0	0	0.141	0	0.9	0.077	0.913
CAPZA3	RAB18	9606.ENSP00000326238	9606.ENSP00000478479	0	0	0	0	0.084	0	0.9	0.061	0.906
CASP4	EIF4E	9606.ENSP00000388566	9606.ENSP00000425561	0	0	0	0	0	0	0.9	0.066	0.902
CBX2	UBE2S	9606.ENSP00000308750	9606.ENSP00000264552	0	0	0	0	0.139	0.101	0.9	0	0.915
CBX2	CETN2	9606.ENSP00000308750	9606.ENSP00000359300	0	0	0	0	0	0	0.9	0	0.9
CCDC114	DNAI1	9606.ENSP00000318429	9606.ENSP00000480538	0	0	0	0	0.105	0.173	0.54	0.77	0.911
CCDC114	DNAH8	9606.ENSP00000318429	9606.ENSP00000333363	0	0	0	0	0.063	0.155	0.72	0.66	0.914
CCDC114	DNAI2	9606.ENSP00000318429	9606.ENSP00000400252	0	0	0	0	0.087	0.173	0.72	0.803	0.952
CCIN	CYLC1	9606.ENSP00000334996	9606.ENSP00000331556	0	0	0	0	0	0	0	0.95	0.95
CCIN	CYLC2	9606.ENSP00000334996	9606.ENSP00000420256	0	0	0	0	0	0	0	0.92	0.92
CCNA1	DKC1	9606.ENSP00000255465	9606.ENSP00000358563	0	0	0	0	0	0	0.9	0.097	0.905
CCNA1	CCNA2	9606.ENSP00000255465	9606.ENSP00000274026	0	0	0	0.915	0.066	0.288	0.9	0.697	0.931
CCNA1	PKMYT1	9606.ENSP00000255465	9606.ENSP00000262300	0	0	0	0	0.11	0.216	0.9	0.163	0.933
CCNA1	CCNE1	9606.ENSP00000255465	9606.ENSP00000262643	0	0	0	0.643	0.192	0.245	0.9	0.744	0.951
CCNA1	WEE1	9606.ENSP00000255465	9606.ENSP00000402084	0	0	0	0	0.167	0.216	0.9	0.369	0.953
CCNA1	FOXM1	9606.ENSP00000255465	9606.ENSP00000342307	0	0	0	0	0.361	0.103	0.9	0.296	0.954
CCNA1	MCM7	9606.ENSP00000255465	9606.ENSP00000307288	0	0	0	0	0.431	0.165	0.9	0.303	0.962
CCNA1	CCNB1	9606.ENSP00000255465	9606.ENSP00000256442	0	0	0	0.744	0.551	0.181	0.9	0.812	0.968
CCNA1	CDC20	9606.ENSP00000255465	9606.ENSP00000361540	0	0	0	0	0.808	0.557	0.6	0.462	0.979
CCNA2	TRIP13	9606.ENSP00000274026	9606.ENSP00000166345	0	0	0	0	0.905	0.169	0	0.203	0.932
CCNA2	OIP5	9606.ENSP00000274026	9606.ENSP00000220514	0	0	0	0	0.872	0	0	0.355	0.914
CCNA2	GMNN	9606.ENSP00000274026	9606.ENSP00000230056	0	0	0	0	0.616	0.676	0	0.682	0.957
CCNA2	NCAPH	9606.ENSP00000274026	9606.ENSP00000240423	0	0	0	0	0.838	0	0	0.409	0.9
CCNA2	CCNB1	9606.ENSP00000274026	9606.ENSP00000256442	0	0	0	0.738	0.969	0.54	0.72	0.915	0.996
CCNA2	ESPL1	9606.ENSP00000274026	9606.ENSP00000257934	0	0	0	0	0.908	0.143	0	0.592	0.965
CCNA2	RBL2	9606.ENSP00000274026	9606.ENSP00000262133	0	0	0	0	0.108	0.892	0.6	0.524	0.979
CCNA2	PKMYT1	9606.ENSP00000274026	9606.ENSP00000262300	0	0	0	0	0.584	0.79	0.9	0.408	0.994
CCNA2	CCNE1	9606.ENSP00000274026	9606.ENSP00000262643	0	0	0	0.645	0.393	0.245	0.9	0.832	0.964
CCNA2	CENPE	9606.ENSP00000274026	9606.ENSP00000265148	0	0	0	0	0.963	0.151	0	0.511	0.983
CCNA2	PLK4	9606.ENSP00000274026	9606.ENSP00000270861	0	0	0	0	0.829	0.082	0	0.441	0.904
CCNA2	NUF2	9606.ENSP00000274026	9606.ENSP00000271452	0	0	0	0	0.879	0	0	0.374	0.921
CCNA2	PTP4A1	9606.ENSP00000274026	9606.ENSP00000359685	0	0	0	0	0	0	0.9	0.081	0.904
CCNA2	TYMS	9606.ENSP00000274026	9606.ENSP00000315644	0	0	0	0	0.837	0	0	0.456	0.907
CCNA2	DKC1	9606.ENSP00000274026	9606.ENSP00000358563	0	0	0	0	0.139	0	0.9	0.083	0.914
CCNA2	RACGAP1	9606.ENSP00000274026	9606.ENSP00000404190	0	0	0	0	0.879	0.066	0	0.335	0.918
CCNA2	DTL	9606.ENSP00000274026	9606.ENSP00000355958	0	0	0	0	0.825	0.27	0	0.486	0.928
CCNA2	CDCA3	9606.ENSP00000274026	9606.ENSP00000442068	0	0	0	0	0.881	0	0	0.442	0.93
CCNA2	TACC3	9606.ENSP00000274026	9606.ENSP00000326550	0	0	0	0	0.916	0	0	0.213	0.931
CCNA2	SPAG5	9606.ENSP00000274026	9606.ENSP00000323300	0	0	0	0	0.919	0	0	0.255	0.937
CCNA2	NCAPD2	9606.ENSP00000274026	9606.ENSP00000325017	0	0	0	0	0.915	0	0	0.312	0.939
CCNA2	CENPF	9606.ENSP00000274026	9606.ENSP00000355922	0	0	0	0	0.909	0	0	0.499	0.952
CCNA2	TPX2	9606.ENSP00000274026	9606.ENSP00000300403	0	0	0	0	0.927	0	0	0.426	0.956
CCNA2	KIF15	9606.ENSP00000274026	9606.ENSP00000324020	0	0	0	0	0.933	0.139	0	0.315	0.957
CCNA2	CEP55	9606.ENSP00000274026	9606.ENSP00000360540	0	0	0	0	0.942	0	0	0.33	0.959
CCNA2	PTTG1	9606.ENSP00000274026	9606.ENSP00000377536	0	0	0	0	0.896	0	0	0.634	0.96
CCNA2	PRC1	9606.ENSP00000274026	9606.ENSP00000377793	0	0	0	0	0.926	0.321	0	0.281	0.961
CCNA2	KIF2C	9606.ENSP00000274026	9606.ENSP00000361298	0	0	0	0	0.932	0.139	0	0.468	0.966
CCNA2	NEK2	9606.ENSP00000274026	9606.ENSP00000355966	0	0	0	0	0.918	0	0	0.621	0.967
CCNA2	PBK	9606.ENSP00000274026	9606.ENSP00000428489	0	0	0	0	0.949	0.103	0	0.361	0.968
CCNA2	CDKN3	9606.ENSP00000274026	9606.ENSP00000335357	0	0	0	0	0.886	0.085	0	0.79	0.976
CCNA2	WEE1	9606.ENSP00000274026	9606.ENSP00000402084	0	0	0	0	0.213	0.216	0.9	0.714	0.98
CCNA2	CDC25C	9606.ENSP00000274026	9606.ENSP00000321656	0	0	0	0	0.699	0.31	0.65	0.811	0.984
CCNA2	CCNB2	9606.ENSP00000274026	9606.ENSP00000288207	0	0	0	0.743	0.968	0.181	0.54	0.837	0.989
CCNA2	MCM7	9606.ENSP00000274026	9606.ENSP00000307288	0	0	0	0	0.72	0.165	0.9	0.742	0.993
CCNA2	FOXM1	9606.ENSP00000274026	9606.ENSP00000342307	0	0	0	0	0.864	0.103	0.9	0.608	0.994
CCNA2	CKS2	9606.ENSP00000274026	9606.ENSP00000364976	0	0	0	0	0.834	0.903	0.54	0.554	0.996
CCNA2	CDC20	9606.ENSP00000274026	9606.ENSP00000361540	0	0	0	0	0.984	0.979	0.6	0.926	0.999
CCNB1	STAG2	9606.ENSP00000256442	9606.ENSP00000218089	0	0	0	0	0.08	0	0.9	0.166	0.916
CCNB1	OIP5	9606.ENSP00000256442	9606.ENSP00000220514	0	0	0	0	0.902	0	0	0.176	0.916
CCNB1	GMNN	9606.ENSP00000256442	9606.ENSP00000230056	0	0	0	0	0.784	0	0	0.667	0.925
CCNB1	NUP155	9606.ENSP00000256442	9606.ENSP00000231498	0	0	0	0	0.232	0.066	0.9	0.106	0.927
CCNB1	NCAPH	9606.ENSP00000256442	9606.ENSP00000240423	0	0	0	0	0.764	0	0.9	0.377	0.984
CCNB1	PRKAR2A	9606.ENSP00000256442	9606.ENSP00000265563	0	0	0	0	0	0.059	0.9	0.062	0.904
CCNB1	SPAG5	9606.ENSP00000256442	9606.ENSP00000323300	0	0	0	0	0.873	0	0	0.283	0.905
CCNB1	NUP88	9606.ENSP00000256442	9606.ENSP00000458954	0	0	0	0	0.087	0	0.9	0.049	0.905
CCNB1	KIF15	9606.ENSP00000256442	9606.ENSP00000324020	0	0	0	0	0.835	0.139	0	0.401	0.907
CCNB1	NUP214	9606.ENSP00000256442	9606.ENSP00000352400	0	0	0	0	0.084	0	0.9	0.112	0.911
CCNB1	DIAPH3	9606.ENSP00000256442	9606.ENSP00000383178	0	0	0	0	0.359	0.848	0	0.157	0.911
CCNB1	CDCA3	9606.ENSP00000256442	9606.ENSP00000442068	0	0	0	0	0.846	0	0	0.46	0.913
CCNB1	NUP93	9606.ENSP00000256442	9606.ENSP00000310668	0	0	0	0	0.148	0	0.9	0.085	0.915
CCNB1	HIST1H2AC	9606.ENSP00000256442	9606.ENSP00000367022	0	0	0	0	0.062	0.058	0.9	0.172	0.917
CCNB1	MCM7	9606.ENSP00000256442	9606.ENSP00000307288	0	0	0	0	0.814	0.165	0	0.586	0.93
CCNB1	CEP55	9606.ENSP00000256442	9606.ENSP00000360540	0	0	0	0	0.864	0	0	0.508	0.93
CCNB1	CENPE	9606.ENSP00000256442	9606.ENSP00000265148	0	0	0	0	0.829	0.139	0	0.658	0.945
CCNB1	CDKN3	9606.ENSP00000256442	9606.ENSP00000335357	0	0	0	0	0.867	0.153	0	0.598	0.951
CCNB1	RAD21	9606.ENSP00000256442	9606.ENSP00000297338	0	0	0	0	0.105	0.078	0.9	0.505	0.953
CCNB1	CCNE1	9606.ENSP00000256442	9606.ENSP00000262643	0	0	0	0.636	0.359	0	0.9	0.822	0.953
CCNB1	NEK2	9606.ENSP00000256442	9606.ENSP00000355966	0	0	0	0	0.897	0	0	0.595	0.956
CCNB1	KPNA2	9606.ENSP00000256442	9606.ENSP00000438483	0	0	0	0	0.926	0.193	0	0.393	0.961
CCNB1	KIF2C	9606.ENSP00000256442	9606.ENSP00000361298	0	0	0	0	0.929	0.139	0	0.543	0.969
CCNB1	RACGAP1	9606.ENSP00000256442	9606.ENSP00000404190	0	0	0	0	0.944	0.066	0	0.47	0.969
CCNB1	NCAPG2	9606.ENSP00000256442	9606.ENSP00000387007	0	0	0	0	0.68	0	0.9	0.161	0.97
CCNB1	NCAPD2	9606.ENSP00000256442	9606.ENSP00000325017	0	0	0	0	0.669	0	0.9	0.234	0.972
CCNB1	TPX2	9606.ENSP00000256442	9606.ENSP00000300403	0	0	0	0	0.945	0	0	0.523	0.973
CCNB1	PBK	9606.ENSP00000256442	9606.ENSP00000428489	0	0	0	0	0.936	0.263	0	0.494	0.974
CCNB1	PRC1	9606.ENSP00000256442	9606.ENSP00000377793	0	0	0	0	0.938	0.365	0	0.55	0.98
CCNB1	PTTG1	9606.ENSP00000256442	9606.ENSP00000377536	0	0	0	0	0.929	0	0	0.792	0.984
CCNB1	CENPF	9606.ENSP00000256442	9606.ENSP00000355922	0	0	0	0	0.849	0	0.72	0.661	0.984
CCNB1	WEE1	9606.ENSP00000256442	9606.ENSP00000402084	0	0	0	0	0.213	0.216	0.9	0.839	0.988
CCNB1	ESPL1	9606.ENSP00000256442	9606.ENSP00000257934	0	0	0	0	0.634	0.582	0	0.976	0.996
CCNB1	FOXM1	9606.ENSP00000256442	9606.ENSP00000342307	0	0	0	0	0.81	0.519	0.9	0.719	0.997
CCNB1	PKMYT1	9606.ENSP00000256442	9606.ENSP00000262300	0	0	0	0	0.403	0.84	0.9	0.799	0.997
CCNB1	CCNB2	9606.ENSP00000256442	9606.ENSP00000288207	0	0	0	0.943	0.955	0.754	0.9	0.856	0.998
CCNB1	CDC25C	9606.ENSP00000256442	9606.ENSP00000321656	0	0	0	0	0.778	0.528	0.9	0.91	0.998
CCNB1	CDC20	9606.ENSP00000256442	9606.ENSP00000361540	0	0	0	0	0.971	0.97	0.6	0.947	0.999
CCNB1	CKS2	9606.ENSP00000256442	9606.ENSP00000364976	0	0	0	0	0.88	0.988	0.54	0.703	0.999
CCNB2	STAG2	9606.ENSP00000288207	9606.ENSP00000218089	0	0	0	0	0.063	0	0.9	0.101	0.908
CCNB2	GMNN	9606.ENSP00000288207	9606.ENSP00000230056	0	0	0	0	0.84	0	0	0.507	0.918
CCNB2	NUP155	9606.ENSP00000288207	9606.ENSP00000231498	0	0	0	0	0.23	0.066	0.9	0.057	0.923
CCNB2	NCAPH	9606.ENSP00000288207	9606.ENSP00000240423	0	0	0	0	0.824	0	0.9	0.38	0.988
CCNB2	ESPL1	9606.ENSP00000288207	9606.ENSP00000257934	0	0	0	0	0.915	0.221	0	0.742	0.981
CCNB2	PKMYT1	9606.ENSP00000288207	9606.ENSP00000262300	0	0	0	0	0.606	0.608	0.9	0.706	0.994
CCNB2	CENPE	9606.ENSP00000288207	9606.ENSP00000265148	0	0	0	0	0.871	0.139	0	0.58	0.949
CCNB2	PLK4	9606.ENSP00000288207	9606.ENSP00000270861	0	0	0	0	0.801	0.082	0	0.517	0.904
CCNB2	NUF2	9606.ENSP00000288207	9606.ENSP00000271452	0	0	0	0	0.886	0	0	0.424	0.932
CCNB2	NUP214	9606.ENSP00000288207	9606.ENSP00000352400	0	0	0	0	0.062	0	0.9	0	0.902
CCNB2	NUP88	9606.ENSP00000288207	9606.ENSP00000458954	0	0	0	0	0.086	0	0.9	0.048	0.905
CCNB2	NUP93	9606.ENSP00000288207	9606.ENSP00000310668	0	0	0	0	0.13	0	0.9	0.051	0.91
CCNB2	CEP55	9606.ENSP00000288207	9606.ENSP00000360540	0	0	0	0	0.852	0	0	0.468	0.918
CCNB2	CDKN3	9606.ENSP00000288207	9606.ENSP00000335357	0	0	0	0	0.858	0.153	0	0.404	0.922
CCNB2	KPNA2	9606.ENSP00000288207	9606.ENSP00000438483	0	0	0	0	0.913	0.193	0	0.247	0.942
CCNB2	KIF15	9606.ENSP00000288207	9606.ENSP00000324020	0	0	0	0	0.889	0.139	0	0.465	0.944
CCNB2	MCM7	9606.ENSP00000288207	9606.ENSP00000307288	0	0	0	0	0.862	0.165	0	0.557	0.944
CCNB2	RAD21	9606.ENSP00000288207	9606.ENSP00000297338	0	0	0	0	0.105	0.078	0.9	0.41	0.944
CCNB2	CDCA3	9606.ENSP00000288207	9606.ENSP00000442068	0	0	0	0	0.912	0	0	0.511	0.955
CCNB2	CENPF	9606.ENSP00000288207	9606.ENSP00000355922	0	0	0	0	0.901	0	0	0.588	0.957
CCNB2	SPAG5	9606.ENSP00000288207	9606.ENSP00000323300	0	0	0	0	0.936	0	0	0.373	0.958
CCNB2	RACGAP1	9606.ENSP00000288207	9606.ENSP00000404190	0	0	0	0	0.941	0.066	0	0.405	0.964
CCNB2	TPX2	9606.ENSP00000288207	9606.ENSP00000300403	0	0	0	0	0.934	0	0	0.5	0.965
CCNB2	KIF2C	9606.ENSP00000288207	9606.ENSP00000361298	0	0	0	0	0.913	0.139	0	0.581	0.966
CCNB2	PRC1	9606.ENSP00000288207	9606.ENSP00000377793	0	0	0	0	0.904	0.167	0	0.613	0.966
CCNB2	PBK	9606.ENSP00000288207	9606.ENSP00000428489	0	0	0	0	0.95	0.103	0	0.391	0.97
CCNB2	NCAPD2	9606.ENSP00000288207	9606.ENSP00000325017	0	0	0	0	0.642	0	0.9	0.305	0.972
CCNB2	PTTG1	9606.ENSP00000288207	9606.ENSP00000377536	0	0	0	0	0.934	0	0	0.631	0.974
CCNB2	NEK2	9606.ENSP00000288207	9606.ENSP00000355966	0	0	0	0	0.956	0	0	0.564	0.98
CCNB2	CDC25C	9606.ENSP00000288207	9606.ENSP00000321656	0	0	0	0	0.793	0.238	0.8	0.801	0.992
CCNB2	FOXM1	9606.ENSP00000288207	9606.ENSP00000342307	0	0	0	0	0.819	0.103	0.9	0.568	0.992
CCNB2	CKS2	9606.ENSP00000288207	9606.ENSP00000364976	0	0	0	0	0.919	0.859	0.54	0.699	0.998
CCNB2	CDC20	9606.ENSP00000288207	9606.ENSP00000361540	0	0	0	0	0.988	0.672	0.6	0.894	0.999
CCNE1	RBL2	9606.ENSP00000262643	9606.ENSP00000262133	0	0	0	0	0.089	0.662	0.8	0.736	0.981
CCNE1	CKS2	9606.ENSP00000262643	9606.ENSP00000364976	0	0	0	0	0.204	0.695	0.54	0.301	0.911
CCNE1	WEE1	9606.ENSP00000262643	9606.ENSP00000402084	0	0	0	0	0.146	0.216	0.9	0.545	0.965
CCNE1	FOXM1	9606.ENSP00000262643	9606.ENSP00000342307	0	0	0	0	0.198	0.519	0.9	0.552	0.98
CCT6B	CCT8L2	9606.ENSP00000327191	9606.ENSP00000353048	0	0	0	0.613	0.512	0.567	0.54	0.735	0.923
CD36	IL13	9606.ENSP00000399421	9606.ENSP00000304915	0	0	0	0	0	0	0.9	0.112	0.907
CDC20	TRIP13	9606.ENSP00000361540	9606.ENSP00000166345	0	0	0	0	0.9	0.958	0	0.669	0.998
CDC20	GMNN	9606.ENSP00000361540	9606.ENSP00000230056	0	0	0	0	0.42	0.486	0	0.793	0.933
CDC20	NCAPH	9606.ENSP00000361540	9606.ENSP00000240423	0	0	0	0	0.906	0	0	0.382	0.939
CDC20	TROAP	9606.ENSP00000361540	9606.ENSP00000257909	0	0	0	0	0.92	0	0	0.202	0.933
CDC20	ESPL1	9606.ENSP00000361540	9606.ENSP00000257934	0	0	0	0	0.917	0.181	0	0.906	0.993
CDC20	PKMYT1	9606.ENSP00000361540	9606.ENSP00000262300	0	0	0	0	0.583	0.565	0	0.674	0.935
CDC20	UBE2S	9606.ENSP00000361540	9606.ENSP00000264552	0	0	0	0	0.572	0.879	0.6	0.845	0.996
CDC20	CENPE	9606.ENSP00000361540	9606.ENSP00000265148	0	0	0	0	0.966	0.102	0	0.824	0.994
CDC20	NUF2	9606.ENSP00000361540	9606.ENSP00000271452	0	0	0	0	0.914	0.056	0	0.623	0.967
CDC20	PLK2	9606.ENSP00000361540	9606.ENSP00000274289	0	0	0	0	0.814	0.239	0	0.465	0.917
CDC20	TPX2	9606.ENSP00000361540	9606.ENSP00000300403	0	0	0	0	0.92	0.368	0	0.517	0.973
CDC20	MCM7	9606.ENSP00000361540	9606.ENSP00000307288	0	0	0	0	0.916	0.057	0	0.576	0.963
CDC20	TYMS	9606.ENSP00000361540	9606.ENSP00000315644	0	0	0	0	0.879	0	0	0.436	0.929
CDC20	CDC25C	9606.ENSP00000361540	9606.ENSP00000321656	0	0	0	0	0.641	0.343	0	0.67	0.915
CDC20	SPAG5	9606.ENSP00000361540	9606.ENSP00000323300	0	0	0	0	0.938	0	0	0.293	0.954
CDC20	KIF15	9606.ENSP00000361540	9606.ENSP00000324020	0	0	0	0	0.891	0.102	0	0.333	0.929
CDC20	NCAPD2	9606.ENSP00000361540	9606.ENSP00000325017	0	0	0	0	0.915	0	0	0.327	0.94
CDC20	TACC3	9606.ENSP00000361540	9606.ENSP00000326550	0	0	0	0	0.964	0	0	0.336	0.975
CDC20	CDKN3	9606.ENSP00000361540	9606.ENSP00000335357	0	0	0	0	0.825	0.216	0	0.399	0.91
CDC20	FOXM1	9606.ENSP00000361540	9606.ENSP00000342307	0	0	0	0	0.961	0.058	0	0.526	0.981
CDC20	CENPF	9606.ENSP00000361540	9606.ENSP00000355922	0	0	0	0	0.834	0	0	0.66	0.941
CDC20	NEK2	9606.ENSP00000361540	9606.ENSP00000355966	0	0	0	0	0.947	0.675	0.6	0.878	0.999
CDC20	CEP55	9606.ENSP00000361540	9606.ENSP00000360540	0	0	0	0	0.898	0	0	0.561	0.953
CDC20	KIF2C	9606.ENSP00000361540	9606.ENSP00000361298	0	0	0	0	0.957	0.102	0	0.623	0.984
CDC20	RACGAP1	9606.ENSP00000361540	9606.ENSP00000404190	0	0	0	0	0.881	0	0	0.391	0.924
CDC20	CDCA3	9606.ENSP00000361540	9606.ENSP00000442068	0	0	0	0	0.942	0	0	0.591	0.975
CDC20	PBK	9606.ENSP00000361540	9606.ENSP00000428489	0	0	0	0	0.962	0.071	0	0.425	0.978
CDC20	PRC1	9606.ENSP00000361540	9606.ENSP00000377793	0	0	0	0	0.966	0	0	0.589	0.985
CDC20	CKS2	9606.ENSP00000361540	9606.ENSP00000364976	0	0	0	0	0.923	0.546	0	0.652	0.986
CDC20	PTTG1	9606.ENSP00000361540	9606.ENSP00000377536	0	0	0	0	0.931	0.914	0.6	0.957	0.999
CDC25C	RBL2	9606.ENSP00000321656	9606.ENSP00000262133	0	0	0	0	0.062	0	0.9	0.285	0.927
CDC25C	PKMYT1	9606.ENSP00000321656	9606.ENSP00000262300	0	0	0	0	0.344	0.738	0	0.695	0.943
CDC25C	PRKAR2A	9606.ENSP00000321656	9606.ENSP00000265563	0	0	0	0	0.062	0	0.9	0	0.902
CDC25C	WEE1	9606.ENSP00000321656	9606.ENSP00000402084	0	0	0	0	0.119	0.528	0	0.83	0.923
CDCA3	CENPE	9606.ENSP00000442068	9606.ENSP00000265148	0	0	0	0	0.885	0	0	0.327	0.919
CDCA3	CTDSP1	9606.ENSP00000442068	9606.ENSP00000273062	0	0	0	0	0	0.87	0	0.442	0.924
CDCA3	TPX2	9606.ENSP00000442068	9606.ENSP00000300403	0	0	0	0	0.871	0	0	0.345	0.912
CDCA3	SPAG5	9606.ENSP00000442068	9606.ENSP00000323300	0	0	0	0	0.853	0	0	0.381	0.905
CDCA3	NEK2	9606.ENSP00000442068	9606.ENSP00000355966	0	0	0	0	0.868	0	0	0.322	0.907
CDCA3	KIF2C	9606.ENSP00000442068	9606.ENSP00000361298	0	0	0	0	0.894	0	0	0.372	0.93
CDCA3	PTTG1	9606.ENSP00000442068	9606.ENSP00000377536	0	0	0	0	0.841	0	0	0.407	0.901
CDCA3	PBK	9606.ENSP00000442068	9606.ENSP00000428489	0	0	0	0	0.938	0	0	0.367	0.959
CDKN3	CEP55	9606.ENSP00000335357	9606.ENSP00000360540	0	0	0	0	0.892	0	0	0.107	0.9
CDKN3	PTTG1	9606.ENSP00000335357	9606.ENSP00000377536	0	0	0	0	0.907	0	0	0.177	0.92
CDKN3	PBK	9606.ENSP00000335357	9606.ENSP00000428489	0	0	0	0	0.904	0.111	0	0.152	0.922
CDKN3	PRC1	9606.ENSP00000335357	9606.ENSP00000377793	0	0	0	0	0.819	0.309	0	0.489	0.93
CDO1	GOT1	9606.ENSP00000250535	9606.ENSP00000359539	0	0	0	0	0.073	0	0.9	0.188	0.918
CENPE	PLK4	9606.ENSP00000265148	9606.ENSP00000270861	0	0	0	0	0.78	0.369	0	0.422	0.912
CENPE	TACC3	9606.ENSP00000265148	9606.ENSP00000326550	0	0	0	0	0.89	0.06	0	0.385	0.931
CENPE	SPAG5	9606.ENSP00000265148	9606.ENSP00000323300	0	0	0	0	0.839	0.348	0	0.46	0.938
CENPE	TPX2	9606.ENSP00000265148	9606.ENSP00000300403	0	0	0	0	0.887	0	0	0.508	0.942
CENPE	NEK2	9606.ENSP00000265148	9606.ENSP00000355966	0	0	0	0	0.881	0.058	0	0.533	0.943
CENPE	CEP55	9606.ENSP00000265148	9606.ENSP00000360540	0	0	0	0	0.885	0.056	0	0.561	0.948
CENPE	RACGAP1	9606.ENSP00000265148	9606.ENSP00000404190	0	0	0	0	0.701	0.212	0.5	0.639	0.951
CENPE	KIF15	9606.ENSP00000265148	9606.ENSP00000324020	0	0	0	0.606	0.909	0	0.5	0.623	0.963
CENPE	KIF2C	9606.ENSP00000265148	9606.ENSP00000361298	0	0	0	0.616	0.87	0	0.8	0.774	0.98
CENPE	PRC1	9606.ENSP00000265148	9606.ENSP00000377793	0	0	0	0	0.887	0.644	0	0.721	0.987
CENPE	NUF2	9606.ENSP00000265148	9606.ENSP00000271452	0	0	0	0	0.828	0.55	0	0.867	0.988
CENPE	CENPF	9606.ENSP00000265148	9606.ENSP00000355922	0	0	0	0	0.958	0.192	0	0.891	0.995
CENPF	ESPL1	9606.ENSP00000355922	9606.ENSP00000257934	0	0	0	0	0.872	0	0	0.451	0.926
CENPF	NUF2	9606.ENSP00000355922	9606.ENSP00000271452	0	0	0	0	0.892	0	0	0.622	0.957
CENPF	TPX2	9606.ENSP00000355922	9606.ENSP00000300403	0	0	0	0	0.892	0	0	0.559	0.95
CENPF	SPAG5	9606.ENSP00000355922	9606.ENSP00000323300	0	0	0	0	0.888	0	0	0.414	0.931
CENPF	KIF15	9606.ENSP00000355922	9606.ENSP00000324020	0	0	0	0	0.902	0	0	0.462	0.945
CENPF	FOXM1	9606.ENSP00000355922	9606.ENSP00000342307	0	0	0	0	0.819	0	0.9	0.611	0.992
CENPF	PRC1	9606.ENSP00000355922	9606.ENSP00000377793	0	0	0	0	0.817	0.27	0	0.347	0.905
CENPF	HMMR	9606.ENSP00000355922	9606.ENSP00000377492	0	0	0	0	0.88	0	0	0.459	0.932
CENPF	PTTG1	9606.ENSP00000355922	9606.ENSP00000377536	0	0	0	0	0.856	0	0	0.608	0.941
CENPF	PBK	9606.ENSP00000355922	9606.ENSP00000428489	0	0	0	0	0.916	0	0	0.459	0.952
CENPF	KIF2C	9606.ENSP00000355922	9606.ENSP00000361298	0	0	0	0	0.885	0	0	0.633	0.956
CENPF	NEK2	9606.ENSP00000355922	9606.ENSP00000355966	0	0	0	0	0.893	0	0	0.656	0.961
CENPF	CEP55	9606.ENSP00000355922	9606.ENSP00000360540	0	0	0	0	0.933	0	0	0.52	0.966
CEP55	TEX14	9606.ENSP00000360540	9606.ENSP00000240361	0	0	0	0	0.062	0.851	0	0.71	0.956
CEP55	NUF2	9606.ENSP00000360540	9606.ENSP00000271452	0	0	0	0	0.83	0	0	0.601	0.929
CEP55	TPX2	9606.ENSP00000360540	9606.ENSP00000300403	0	0	0	0	0.859	0	0	0.421	0.914
CEP55	SPAG5	9606.ENSP00000360540	9606.ENSP00000323300	0	0	0	0	0.914	0	0	0.474	0.953
CEP55	KIF15	9606.ENSP00000360540	9606.ENSP00000324020	0	0	0	0	0.892	0.056	0	0.434	0.937
CEP55	FOXM1	9606.ENSP00000360540	9606.ENSP00000342307	0	0	0	0	0.826	0	0	0.583	0.924
CEP55	NEK2	9606.ENSP00000360540	9606.ENSP00000355966	0	0	0	0	0.871	0	0	0.483	0.93
CEP55	PRC1	9606.ENSP00000360540	9606.ENSP00000377793	0	0	0	0	0.834	0	0	0.476	0.909
CEP55	PTTG1	9606.ENSP00000360540	9606.ENSP00000377536	0	0	0	0	0.831	0	0	0.519	0.915
CEP55	HMMR	9606.ENSP00000360540	9606.ENSP00000377492	0	0	0	0	0.907	0	0	0.295	0.931
CEP55	KIF2C	9606.ENSP00000360540	9606.ENSP00000361298	0	0	0	0	0.907	0.056	0	0.504	0.952
CEP55	PBK	9606.ENSP00000360540	9606.ENSP00000428489	0	0	0	0	0.924	0	0	0.56	0.965
CEP55	RACGAP1	9606.ENSP00000360540	9606.ENSP00000404190	0	0	0	0	0.859	0.179	0	0.837	0.979
CETN2	CETN3	9606.ENSP00000359300	9606.ENSP00000428259	0	0	0.391	0.937	0.098	0	0.9	0.806	0.912
CETN2	PCID2	9606.ENSP00000359300	9606.ENSP00000479494	0	0	0	0	0.049	0.73	0.9	0.716	0.991
CETN3	PCID2	9606.ENSP00000428259	9606.ENSP00000479494	0	0	0	0	0.049	0.73	0.9	0.784	0.993
CFB	CFD	9606.ENSP00000416561	9606.ENSP00000332139	0	0	0	0	0.062	0.8	0.9	0.758	0.994
CFB	CFH	9606.ENSP00000416561	9606.ENSP00000356399	0	0	0	0.543	0.158	0.297	0.8	0.884	0.923
CHKA	PCYT1B	9606.ENSP00000265689	9606.ENSP00000368439	0.047	0	0	0	0.08	0	0.9	0.773	0.977
CHKA	PCYT2	9606.ENSP00000265689	9606.ENSP00000442050	0.047	0	0	0	0.066	0	0.9	0.802	0.98
CKS2	TYMS	9606.ENSP00000364976	9606.ENSP00000315644	0	0	0	0	0.863	0	0	0.36	0.909
CKS2	PTTG1	9606.ENSP00000364976	9606.ENSP00000377536	0	0	0	0	0.848	0	0	0.438	0.911
CKS2	KPNA2	9606.ENSP00000364976	9606.ENSP00000438483	0	0	0	0	0.778	0.071	0	0.664	0.924
CLIP1	MAPRE3	9606.ENSP00000479322	9606.ENSP00000233121	0	0	0	0	0.062	0.629	0	0.916	0.968
CLIP1	DNAH3	9606.ENSP00000479322	9606.ENSP00000261383	0	0	0	0	0.108	0.236	0.9	0.142	0.933
CLIP1	IQGAP1	9606.ENSP00000479322	9606.ENSP00000268182	0	0	0	0	0.108	0.496	0.6	0.989	0.997
CLIP1	DNAH8	9606.ENSP00000479322	9606.ENSP00000333363	0	0	0	0	0.108	0.236	0.9	0.142	0.933
CLIP1	DNAH1	9606.ENSP00000479322	9606.ENSP00000401514	0	0	0	0	0.108	0.236	0.9	0.142	0.933
CLPB	DNAJB1	9606.ENSP00000294053	9606.ENSP00000254322	0.07	0	0	0	0.532	0.162	0	0.811	0.922
CLTCL1	GAK	9606.ENSP00000441158	9606.ENSP00000314499	0	0	0	0	0.117	0.956	0	0.489	0.978
CNTN2	LIN7A	9606.ENSP00000330633	9606.ENSP00000447488	0	0	0	0	0.101	0	0.9	0.214	0.923
COL11A2	LUM	9606.ENSP00000363840	9606.ENSP00000266718	0	0	0	0	0.067	0.189	0.9	0.174	0.929
COL15A1	CTSS	9606.ENSP00000364140	9606.ENSP00000357981	0	0	0	0	0.062	0	0.9	0.048	0.902
COL6A2	COL6A3	9606.ENSP00000300527	9606.ENSP00000295550	0	0	0	0.657	0.861	0	0.9	0.947	0.99
CPD	GAK	9606.ENSP00000225719	9606.ENSP00000314499	0	0	0	0	0.065	0	0.9	0	0.902
CPD	SNX2	9606.ENSP00000225719	9606.ENSP00000368831	0	0	0	0	0	0	0.9	0.182	0.914
CPEB1	EIF4E	9606.ENSP00000477715	9606.ENSP00000425561	0	0	0	0	0.065	0	0	0.987	0.988
CPSF1	NUP155	9606.ENSP00000484669	9606.ENSP00000231498	0	0	0	0	0.82	0	0.9	0	0.981
CPSF1	NUP93	9606.ENSP00000484669	9606.ENSP00000310668	0	0	0	0	0.205	0	0.9	0	0.917
CPSF1	NUP214	9606.ENSP00000484669	9606.ENSP00000352400	0	0	0	0	0.13	0	0.9	0	0.909
CPSF1	PAPOLB	9606.ENSP00000484669	9606.ENSP00000384700	0	0	0	0	0.151	0.748	0	0.64	0.916
CPSF1	NUP88	9606.ENSP00000484669	9606.ENSP00000458954	0	0	0	0	0.106	0	0.9	0	0.906
CRAT	IDE	9606.ENSP00000315013	9606.ENSP00000265986	0	0	0	0	0	0	0.9	0	0.9
CREM	KIF17	9606.ENSP00000265372	9606.ENSP00000247986	0	0	0	0	0	0	0.9	0.72	0.97
CREM	PRKAR2A	9606.ENSP00000265372	9606.ENSP00000265563	0	0	0	0	0.062	0	0.9	0.274	0.925
CREM	FHL5	9606.ENSP00000265372	9606.ENSP00000326022	0	0	0	0	0	0.515	0.9	0.496	0.973
CRYAB	DNAJB1	9606.ENSP00000433560	9606.ENSP00000254322	0	0	0	0	0.073	0.068	0.9	0.579	0.958
CRYAB	HSPB8	9606.ENSP00000433560	9606.ENSP00000281938	0	0	0	0.771	0.347	0.312	0.9	0.791	0.959
CRYAB	SNCA	9606.ENSP00000433560	9606.ENSP00000338345	0	0	0	0	0.087	0.817	0	0.603	0.928
CRYAB	HSPA1L	9606.ENSP00000433560	9606.ENSP00000364805	0	0	0	0	0.066	0.141	0.9	0.426	0.947
CSNK2A2	NCAPH	9606.ENSP00000262506	9606.ENSP00000240423	0	0	0	0	0.063	0.056	0.9	0	0.903
CSNK2A2	NCAPD2	9606.ENSP00000262506	9606.ENSP00000325017	0	0	0	0	0.066	0	0.9	0	0.902
CSNK2A2	STARD10	9606.ENSP00000262506	9606.ENSP00000335247	0	0	0	0	0	0	0.9	0.074	0.903
CSNK2A2	PLEKHO1	9606.ENSP00000262506	9606.ENSP00000358120	0	0	0	0	0	0	0	0.973	0.973
CTSC	HLA-DPB1	9606.ENSP00000227266	9606.ENSP00000408146	0	0	0	0	0.062	0	0.9	0.09	0.907
CTSC	HLA-DQA1	9606.ENSP00000227266	9606.ENSP00000339398	0	0	0	0	0.063	0	0.9	0.102	0.908
CTSC	HLA-DPA1	9606.ENSP00000227266	9606.ENSP00000393566	0	0	0	0	0.063	0	0.9	0.108	0.909
CTSC	HLA-DRA	9606.ENSP00000227266	9606.ENSP00000378786	0	0	0	0	0.066	0	0.9	0.26	0.924
CTSK	HLA-DRA	9606.ENSP00000271651	9606.ENSP00000378786	0	0	0	0	0	0	0.9	0.06	0.901
CTSK	HLA-DPA1	9606.ENSP00000271651	9606.ENSP00000393566	0	0	0	0	0.066	0	0.9	0.074	0.905
CTSK	HLA-DQA1	9606.ENSP00000271651	9606.ENSP00000339398	0	0	0	0	0	0	0.9	0.093	0.905
CTSK	HLA-DPB1	9606.ENSP00000271651	9606.ENSP00000408146	0	0	0	0	0.081	0	0.9	0.057	0.905
CTSS	HLA-DQA1	9606.ENSP00000357981	9606.ENSP00000339398	0	0	0	0	0.2	0	0.9	0.341	0.942
CTSS	HLA-DPB1	9606.ENSP00000357981	9606.ENSP00000408146	0	0	0	0	0.17	0	0.9	0.198	0.927
CTSS	HLA-DPA1	9606.ENSP00000357981	9606.ENSP00000393566	0	0	0	0	0.245	0	0.9	0.235	0.937
CTSS	HLA-DRA	9606.ENSP00000357981	9606.ENSP00000378786	0	0	0	0	0.28	0	0.9	0.385	0.951
CUL4B	ELL	9606.ENSP00000384109	9606.ENSP00000262809	0	0	0	0	0	0.044	0.9	0	0.9
CUL4B	FBXW5	9606.ENSP00000384109	9606.ENSP00000313034	0	0	0	0	0	0	0.9	0.341	0.931
CUL4B	DTL	9606.ENSP00000384109	9606.ENSP00000355958	0	0	0	0	0.062	0.929	0.9	0.819	0.998
CUL4B	DET1	9606.ENSP00000384109	9606.ENSP00000456340	0	0	0	0	0.062	0.75	0.9	0.477	0.986
CYP11A1	HSD3B2	9606.ENSP00000268053	9606.ENSP00000445122	0	0	0	0	0.062	0.149	0.9	0.885	0.989
CYP1B1	HSD17B6	9606.ENSP00000478561	9606.ENSP00000451406	0	0	0	0	0.062	0.058	0.9	0.137	0.913
DAZL	SYCE1	9606.ENSP00000250863	9606.ENSP00000341282	0	0	0	0	0.063	0	0	0.9	0.902
DBF4	POLE	9606.ENSP00000265728	9606.ENSP00000322570	0	0	0	0	0.129	0.067	0.9	0.487	0.952
DBF4	MCM7	9606.ENSP00000265728	9606.ENSP00000307288	0	0	0	0	0.265	0.899	0.6	0.857	0.995
DDX20	NUP155	9606.ENSP00000358716	9606.ENSP00000231498	0	0	0	0	0.063	0.144	0.9	0.049	0.913
DDX20	RBL2	9606.ENSP00000358716	9606.ENSP00000262133	0	0	0	0	0	0	0.9	0.207	0.917
DDX20	NUP93	9606.ENSP00000358716	9606.ENSP00000310668	0	0	0	0	0.063	0.06	0.9	0.48	0.948
DDX20	GEMIN4	9606.ENSP00000358716	9606.ENSP00000321706	0	0	0	0	0.215	0.87	0.9	0.991	0.999
DDX20	NUP214	9606.ENSP00000358716	9606.ENSP00000352400	0	0	0	0	0.105	0.056	0.9	0.114	0.915
DDX20	NUP88	9606.ENSP00000358716	9606.ENSP00000458954	0	0	0	0	0.068	0	0.9	0	0.902
DDX25	HYLS1	9606.ENSP00000263576	9606.ENSP00000414884	0	0	0	0	0	0	0	0.91	0.91
DET1	FBXW5	9606.ENSP00000456340	9606.ENSP00000313034	0	0	0	0	0	0	0.9	0.057	0.901
DET1	DTL	9606.ENSP00000456340	9606.ENSP00000355958	0	0	0	0	0.064	0	0.9	0.667	0.966
DGAT1	RDH10	9606.ENSP00000482264	9606.ENSP00000240285	0	0	0	0	0	0	0.9	0.251	0.921
DGAT1	HSD17B6	9606.ENSP00000482264	9606.ENSP00000451406	0	0	0	0	0.062	0	0.9	0.112	0.909
DHCR24	LIPA	9606.ENSP00000360316	9606.ENSP00000337354	0	0	0	0	0.049	0	0.9	0.122	0.909
DHCR24	DHCR7	9606.ENSP00000360316	9606.ENSP00000347717	0	0	0	0	0.378	0	0.9	0.903	0.993
DHCR7	LIPA	9606.ENSP00000347717	9606.ENSP00000337354	0	0	0	0	0.062	0.061	0.9	0.23	0.923
DHCR7	NFYA	9606.ENSP00000347717	9606.ENSP00000345702	0	0	0	0	0	0	0.9	0	0.9
DIAPH3	NCKAP1	9606.ENSP00000383178	9606.ENSP00000354251	0	0	0	0	0.063	0	0.9	0.188	0.917
DKC1	ESF1	9606.ENSP00000358563	9606.ENSP00000202816	0	0	0	0	0.83	0.372	0	0.204	0.907
DKC1	RRS1	9606.ENSP00000358563	9606.ENSP00000322396	0	0	0	0	0.897	0.272	0	0.07	0.924
DKC1	TBL3	9606.ENSP00000358563	9606.ENSP00000454836	0	0	0	0	0.866	0.679	0	0.361	0.97
DKC1	RUVBL2	9606.ENSP00000358563	9606.ENSP00000473172	0	0	0	0	0.195	0.891	0.9	0.795	0.997
DNAH1	DNAH3	9606.ENSP00000401514	9606.ENSP00000261383	0	0	0	0.902	0.183	0	0.9	0.556	0.919
DNAH1	DNAH8	9606.ENSP00000401514	9606.ENSP00000333363	0	0	0	0.801	0	0	0.9	0.54	0.91
DNAH2	DNAH8	9606.ENSP00000458355	9606.ENSP00000333363	0	0	0	0.805	0.084	0	0.9	0.639	0.916
DNAH3	DNAH8	9606.ENSP00000261383	9606.ENSP00000333363	0	0	0	0.784	0.108	0	0.9	0.602	0.918
DNAH8	DNAI2	9606.ENSP00000333363	9606.ENSP00000400252	0	0	0	0	0.087	0.198	0.72	0.629	0.913
DNAI2	DNALI1	9606.ENSP00000400252	9606.ENSP00000296218	0	0	0	0	0.065	0	0	0.912	0.914
DNAJA4	HSPA1L	9606.ENSP00000378324	9606.ENSP00000364805	0.042	0	0.435	0	0.143	0.391	0.6	0.439	0.921
DNAJA4	HSPA2	9606.ENSP00000378324	9606.ENSP00000378199	0.042	0	0.436	0	0.143	0.391	0.6	0.45	0.923
DNAJB1	HSPA2	9606.ENSP00000254322	9606.ENSP00000378199	0.042	0	0.426	0	0.292	0.383	0.6	0.502	0.941
DNAJB1	HSPA1L	9606.ENSP00000254322	9606.ENSP00000364805	0.042	0	0.426	0	0.293	0.383	0.6	0.564	0.948
DNAJB1	HSPB8	9606.ENSP00000254322	9606.ENSP00000281938	0	0	0	0	0.062	0.068	0.9	0.662	0.966
DNAJB1	HSPA4L	9606.ENSP00000254322	9606.ENSP00000296464	0.042	0	0.351	0	0.212	0.643	0.9	0.583	0.991
DNMT1	TRIM28	9606.ENSP00000352516	9606.ENSP00000253024	0	0	0	0	0.142	0.682	0	0.844	0.953
DNMT1	RBL2	9606.ENSP00000352516	9606.ENSP00000262133	0	0	0	0	0.062	0.731	0	0.675	0.911
DPYSL3	DPYSL5	9606.ENSP00000343690	9606.ENSP00000288699	0	0	0.449	0.947	0.166	0.889	0.3	0.681	0.933
DSN1	NUF2	9606.ENSP00000389810	9606.ENSP00000271452	0	0	0	0	0.24	0.871	0.6	0.837	0.992
DTL	GMNN	9606.ENSP00000355958	9606.ENSP00000230056	0	0	0	0	0.721	0	0	0.725	0.92
DTL	FBXW5	9606.ENSP00000355958	9606.ENSP00000313034	0	0	0	0	0	0	0.9	0.396	0.937
DTL	WDTC1	9606.ENSP00000355958	9606.ENSP00000317971	0	0	0	0	0	0	0.9	0	0.9
DTL	WDR5	9606.ENSP00000355958	9606.ENSP00000351446	0	0	0	0.612	0.125	0.128	0.9	0.299	0.925
DYNLRB2	WDR60	9606.ENSP00000302936	9606.ENSP00000384290	0	0	0	0	0.063	0.404	0.72	0.653	0.938
DYNLRB2	WDR34	9606.ENSP00000302936	9606.ENSP00000361800	0	0	0	0	0.063	0.404	0.72	0.664	0.94
DYNLRB2	DYNLT3	9606.ENSP00000302936	9606.ENSP00000367841	0	0	0	0	0.083	0.086	0.72	0.825	0.953
DYNLT3	WDR34	9606.ENSP00000367841	9606.ENSP00000361800	0	0	0	0	0.064	0.237	0.72	0.671	0.925
DYNLT3	WDR60	9606.ENSP00000367841	9606.ENSP00000384290	0	0	0	0	0.064	0.237	0.72	0.764	0.946
EDNRA	EGF	9606.ENSP00000315011	9606.ENSP00000265171	0	0	0	0	0	0.056	0.9	0.266	0.924
EDNRA	GNA14	9606.ENSP00000315011	9606.ENSP00000365807	0	0	0	0	0.062	0.151	0.9	0.085	0.917
EGF	PPP2R5E	9606.ENSP00000265171	9606.ENSP00000337641	0	0	0	0	0	0	0.9	0	0.9
EGF	PIK3R1	9606.ENSP00000265171	9606.ENSP00000428056	0	0	0	0	0	0.27	0.9	0.461	0.957
EGF	ITGA6	9606.ENSP00000265171	9606.ENSP00000386896	0	0	0	0	0	0	0.9	0.612	0.959
EGF	IGF1	9606.ENSP00000265171	9606.ENSP00000302665	0	0	0	0	0	0	0.8	0.873	0.973
EHD1	RAB11FIP2	9606.ENSP00000479153	9606.ENSP00000347839	0	0	0	0	0	0.486	0.8	0.932	0.992
EIF1AX	IPO13	9606.ENSP00000368927	9606.ENSP00000361418	0	0	0	0	0	0.954	0	0.462	0.974
EIF2AK2	IFIT1	9606.ENSP00000233057	9606.ENSP00000360869	0	0	0	0	0.621	0.141	0.8	0.616	0.971
EIF4E	NUP155	9606.ENSP00000425561	9606.ENSP00000231498	0	0	0	0	0.096	0	0.9	0	0.905
EIF4E	NUP93	9606.ENSP00000425561	9606.ENSP00000310668	0	0	0	0	0.062	0	0.9	0	0.902
EIF4E	NUP214	9606.ENSP00000425561	9606.ENSP00000352400	0	0	0	0	0.062	0	0.9	0.226	0.921
EIF4E	NUP88	9606.ENSP00000425561	9606.ENSP00000458954	0	0	0	0	0	0	0.9	0.232	0.919
ELL	ELL3	9606.ENSP00000262809	9606.ENSP00000320346	0	0	0	0.678	0	0.878	0	0.828	0.91
ELOF1	POLR2D	9606.ENSP00000252445	9606.ENSP00000272645	0	0	0	0	0.106	0.933	0	0	0.937
EPB41L2	MPP6	9606.ENSP00000338481	9606.ENSP00000222644	0	0	0	0	0.062	0.572	0	0.828	0.925
ESF1	LYAR	9606.ENSP00000202816	9606.ENSP00000345917	0	0	0	0	0.874	0	0	0.481	0.931
ESPL1	STAG2	9606.ENSP00000257934	9606.ENSP00000218089	0	0	0	0	0.385	0.21	0.8	0.806	0.978
ESPL1	NCAPH	9606.ENSP00000257934	9606.ENSP00000240423	0	0	0	0	0.872	0.056	0	0.41	0.922
ESPL1	NEK2	9606.ENSP00000257934	9606.ENSP00000355966	0	0	0	0	0.866	0	0	0.517	0.932
ESPL1	SMC5	9606.ENSP00000257934	9606.ENSP00000354957	0	0	0	0	0.757	0.148	0	0.735	0.94
ESPL1	SPAG5	9606.ENSP00000257934	9606.ENSP00000323300	0	0	0	0	0.908	0	0	0.478	0.95
ESPL1	KIF2C	9606.ENSP00000257934	9606.ENSP00000361298	0	0	0	0	0.926	0.151	0	0.493	0.965
ESPL1	REC8	9606.ENSP00000257934	9606.ENSP00000482546	0	0	0	0	0.234	0.399	0.8	0.863	0.985
ESPL1	RAD21	9606.ENSP00000257934	9606.ENSP00000297338	0	0	0	0	0.234	0.659	0.8	0.929	0.995
ESPL1	PTTG1	9606.ENSP00000257934	9606.ENSP00000377536	0	0	0	0	0.41	0.87	0.8	0.994	0.999
ETNK2	PCYT2	9606.ENSP00000356169	9606.ENSP00000442050	0.047	0	0	0	0.066	0	0.9	0.801	0.979
EXOSC4	MPP6	9606.ENSP00000315476	9606.ENSP00000222644	0.055	0	0	0	0.073	0.915	0	0.101	0.924
EXOSC4	EXOSC9	9606.ENSP00000315476	9606.ENSP00000368984	0.111	0	0.204	0	0.447	0.998	0.9	0.994	0.999
EXOSC9	MPP6	9606.ENSP00000368984	9606.ENSP00000222644	0	0	0	0	0.082	0.913	0	0.427	0.95
F10	F8	9606.ENSP00000364709	9606.ENSP00000353393	0	0	0	0	0	0.462	0.9	0.863	0.992
FABP4	LIPE	9606.ENSP00000256104	9606.ENSP00000244289	0	0	0	0	0.062	0.705	0.6	0.988	0.998
FBXW5	TNFAIP8L1	9606.ENSP00000313034	9606.ENSP00000444215	0	0	0	0	0	0.486	0	0.852	0.921
FCER1G	PIK3R1	9606.ENSP00000289902	9606.ENSP00000428056	0	0	0	0	0	0	0.9	0.074	0.903
FHL5	KIF17	9606.ENSP00000326022	9606.ENSP00000247986	0	0	0	0	0	0.225	0.9	0.537	0.96
FKBP6	PIWIL2	9606.ENSP00000252037	9606.ENSP00000349208	0	0	0	0	0.064	0.153	0.9	0.522	0.957
FKBP6	MAEL	9606.ENSP00000252037	9606.ENSP00000356846	0	0	0	0	0.065	0	0.9	0.678	0.967
FKBP6	TDRKH	9606.ENSP00000252037	9606.ENSP00000357812	0	0	0	0	0	0	0.9	0.743	0.973
FKBP6	TDRD9	9606.ENSP00000252037	9606.ENSP00000387303	0	0	0	0	0.098	0.057	0.9	0.755	0.976
FKBP6	MOV10L1	9606.ENSP00000252037	9606.ENSP00000262794	0	0	0	0	0.074	0.187	0.9	0.765	0.98
FKBP8	VDAC1	9606.ENSP00000476767	9606.ENSP00000265333	0	0	0	0	0.062	0	0.9	0.218	0.92
FKBP8	IDE	9606.ENSP00000476767	9606.ENSP00000265986	0	0	0	0	0.073	0.078	0.9	0	0.907
FOXM1	TPX2	9606.ENSP00000342307	9606.ENSP00000300403	0	0	0	0	0.903	0	0	0.423	0.942
FOXM1	KIF2C	9606.ENSP00000342307	9606.ENSP00000361298	0	0	0	0	0.898	0.058	0	0.39	0.936
GAK	SNX2	9606.ENSP00000314499	9606.ENSP00000368831	0	0	0	0	0.069	0.065	0.9	0.062	0.907
GALNT1	RAB18	9606.ENSP00000269195	9606.ENSP00000478479	0	0	0	0	0.116	0	0.9	0.084	0.912
GALNT1	MUC16	9606.ENSP00000269195	9606.ENSP00000381008	0	0	0	0	0	0	0.9	0.443	0.942
GALNT7	MUC16	9606.ENSP00000265000	9606.ENSP00000381008	0	0	0	0	0	0	0.9	0.07	0.903
GAPVD1	RAB31	9606.ENSP00000377664	9606.ENSP00000461945	0	0	0	0	0.063	0.336	0.9	0.656	0.975
GBP1	IFI44	9606.ENSP00000359504	9606.ENSP00000359783	0	0	0	0	0.778	0	0	0.616	0.911
GBP2	IFITM2	9606.ENSP00000359497	9606.ENSP00000484689	0	0	0	0	0.111	0	0.9	0.193	0.922
GBP2	IFI27	9606.ENSP00000359497	9606.ENSP00000483430	0	0	0	0	0.101	0	0.9	0.323	0.933
GBP2	IFITM1	9606.ENSP00000359497	9606.ENSP00000386187	0	0	0	0	0.138	0	0.9	0.392	0.943
GBP2	IFITM3	9606.ENSP00000359497	9606.ENSP00000382707	0	0	0	0	0.101	0	0.9	0.456	0.946
GBP2	IFI35	9606.ENSP00000359497	9606.ENSP00000395590	0	0	0	0	0.174	0	0.9	0.459	0.951
GBP2	IFIT1	9606.ENSP00000359497	9606.ENSP00000360869	0	0	0	0	0.141	0	0.9	0.577	0.96
GEMIN4	NUP155	9606.ENSP00000321706	9606.ENSP00000231498	0	0	0	0	0.062	0	0.9	0	0.902
GEMIN4	NUP93	9606.ENSP00000321706	9606.ENSP00000310668	0	0	0	0	0.1	0	0.9	0	0.906
GEMIN4	NUP214	9606.ENSP00000321706	9606.ENSP00000352400	0	0	0	0	0.071	0	0.9	0	0.903
GEMIN4	NUP88	9606.ENSP00000321706	9606.ENSP00000458954	0	0	0	0	0.086	0	0.9	0	0.904
GFPT1	HK1	9606.ENSP00000349860	9606.ENSP00000402103	0	0	0	0	0.062	0	0.9	0.389	0.937
GINS1	POLE	9606.ENSP00000262460	9606.ENSP00000322570	0	0	0	0	0.362	0.808	0	0.676	0.956
GINS1	MCM7	9606.ENSP00000262460	9606.ENSP00000307288	0	0	0	0	0.831	0.992	0.6	0.726	0.999
GLA	HEXB	9606.ENSP00000218516	9606.ENSP00000261416	0	0	0.304	0	0.09	0	0.9	0.395	0.956
GLA	SI	9606.ENSP00000218516	9606.ENSP00000264382	0	0	0	0	0.059	0	0.9	0.627	0.961
GLA	MGAM	9606.ENSP00000218516	9606.ENSP00000447378	0	0	0	0	0.059	0	0.9	0.665	0.965
GLE1	NUP155	9606.ENSP00000308622	9606.ENSP00000231498	0	0	0	0	0.158	0.787	0.9	0.991	0.999
GLE1	NUP93	9606.ENSP00000308622	9606.ENSP00000310668	0	0	0	0	0.173	0.394	0.9	0.751	0.985
GLE1	NUP88	9606.ENSP00000308622	9606.ENSP00000458954	0	0	0	0	0.094	0.408	0.9	0.819	0.989
GLE1	NUP214	9606.ENSP00000308622	9606.ENSP00000352400	0	0	0	0	0.114	0.958	0.9	0.889	0.999
GMNN	PSMD10	9606.ENSP00000230056	9606.ENSP00000217958	0	0	0	0	0.1	0	0.9	0	0.906
GMNN	PSMF1	9606.ENSP00000230056	9606.ENSP00000338039	0	0	0	0	0	0	0.9	0	0.9
GMNN	PSME4	9606.ENSP00000230056	9606.ENSP00000384211	0	0	0	0	0	0	0.9	0	0.9
GMNN	PSMA8	9606.ENSP00000230056	9606.ENSP00000311121	0	0	0	0	0	0	0.9	0	0.9
GMNN	SMARCA4	9606.ENSP00000230056	9606.ENSP00000395654	0	0	0	0	0.062	0.371	0	0.912	0.944
GMNN	MCM7	9606.ENSP00000230056	9606.ENSP00000307288	0	0	0	0	0.443	0	0.65	0.755	0.948
GMPS	HPRT1	9606.ENSP00000419851	9606.ENSP00000298556	0.219	0	0	0	0.219	0	0.9	0.61	0.973
GNA14	SLC9A3R1	9606.ENSP00000365807	9606.ENSP00000262613	0	0	0	0	0	0.077	0.9	0	0.903
GNA14	GNG2	9606.ENSP00000365807	9606.ENSP00000334448	0	0	0	0	0	0.226	0.9	0.335	0.944
GNG2	SLC9A3R1	9606.ENSP00000334448	9606.ENSP00000262613	0	0	0	0	0	0	0.9	0	0.9
GNG2	HLA-DRA	9606.ENSP00000334448	9606.ENSP00000378786	0	0	0	0	0.07	0	0.9	0	0.903
GNG2	PIK3R1	9606.ENSP00000334448	9606.ENSP00000428056	0	0	0	0	0	0	0.9	0.132	0.909
GOT1	LDHC	9606.ENSP00000359539	9606.ENSP00000437783	0	0	0	0	0.111	0.15	0.65	0.782	0.934
GOT1	MPST	9606.ENSP00000359539	9606.ENSP00000380402	0.135	0	0	0	0.055	0	0.9	0.342	0.939
GOT1	LDHB	9606.ENSP00000359539	9606.ENSP00000379386	0	0	0	0	0.111	0.15	0.65	0.831	0.949
GPS2	HIST1H2AC	9606.ENSP00000370104	9606.ENSP00000367022	0	0	0	0	0	0	0.9	0	0.9
GRB14	PRKCZ	9606.ENSP00000263915	9606.ENSP00000367830	0	0	0	0	0	0.321	0.9	0.161	0.938
GSTP1	TRAF2	9606.ENSP00000381607	9606.ENSP00000247668	0	0	0	0	0	0.732	0.72	0.409	0.951
GTF2A2	TBPL1	9606.ENSP00000379372	9606.ENSP00000237264	0	0	0	0	0.109	0.871	0.36	0.532	0.961
GTF2A2	POLR2D	9606.ENSP00000379372	9606.ENSP00000272645	0	0	0	0	0.087	0.906	0.6	0	0.962
GTF2A2	TBP	9606.ENSP00000379372	9606.ENSP00000375942	0	0	0	0	0.062	0.999	0.9	0.889	0.999
HABP4	WDR1	9606.ENSP00000364398	9606.ENSP00000427687	0	0	0	0	0	0	0.9	0.107	0.906
HDAC8	STAG2	9606.ENSP00000362674	9606.ENSP00000218089	0	0	0	0	0.064	0.317	0.9	0.441	0.959
HDAC8	RAD21	9606.ENSP00000362674	9606.ENSP00000297338	0	0	0	0	0.062	0.056	0.9	0.68	0.967
HDAC8	HIST1H2AC	9606.ENSP00000362674	9606.ENSP00000367022	0	0	0	0	0	0.151	0.9	0.142	0.92
HERC6	IFI44	9606.ENSP00000264346	9606.ENSP00000359783	0	0	0	0	0.802	0	0	0.517	0.9
HERC6	IFIT1	9606.ENSP00000264346	9606.ENSP00000360869	0	0	0	0	0.816	0.12	0	0.479	0.908
HIST1H2AC	TRIM28	9606.ENSP00000367022	9606.ENSP00000253024	0	0	0	0	0.059	0.103	0.9	0.096	0.913
HIST1H2AC	LEF1	9606.ENSP00000367022	9606.ENSP00000265165	0	0	0	0	0	0	0.9	0	0.9
HIST1H2AC	SAP130	9606.ENSP00000367022	9606.ENSP00000350333	0	0	0	0	0.062	0	0.9	0	0.902
HIST1H2AC	MORF4L2	9606.ENSP00000367022	9606.ENSP00000394417	0	0	0	0	0	0.175	0.9	0.053	0.915
HIST1H2AC	TBP	9606.ENSP00000367022	9606.ENSP00000375942	0	0	0	0	0	0.146	0.9	0.115	0.917
HIST1H2AC	RUVBL2	9606.ENSP00000367022	9606.ENSP00000473172	0	0	0	0	0.054	0.257	0.9	0.107	0.928
HK1	PMM1	9606.ENSP00000402103	9606.ENSP00000216259	0	0	0	0	0.062	0	0.9	0.123	0.91
HK1	SI	9606.ENSP00000402103	9606.ENSP00000264382	0	0	0	0	0.062	0	0.9	0.071	0.905
HK1	VDAC1	9606.ENSP00000402103	9606.ENSP00000265333	0	0	0	0	0.065	0.356	0.8	0.988	0.998
HK1	RHOC	9606.ENSP00000402103	9606.ENSP00000285735	0	0	0	0	0.085	0.932	0	0.042	0.935
HK1	PFKP	9606.ENSP00000402103	9606.ENSP00000370517	0	0	0	0	0.127	0.056	0.65	0.812	0.938
HLA-DMB	HLA-DRA	9606.ENSP00000398890	9606.ENSP00000378786	0	0	0	0.663	0.81	0.963	0.9	0.74	0.999
HLA-DMB	HLA-DPA1	9606.ENSP00000398890	9606.ENSP00000393566	0	0	0	0.676	0.701	0.182	0.9	0.702	0.979
HLA-DMB	HLA-DPB1	9606.ENSP00000398890	9606.ENSP00000408146	0	0	0	0.677	0.39	0	0.9	0.674	0.949
HLA-DPA1	HLA-DRA	9606.ENSP00000393566	9606.ENSP00000378786	0	0	0	0.957	0.56	0	0.9	0.785	0.955
HLA-DPA1	HLA-DPB1	9606.ENSP00000393566	9606.ENSP00000408146	0	0	0	0.68	0.435	0.91	0.9	0.928	0.996
HLA-DPB1	HLA-DRA	9606.ENSP00000408146	9606.ENSP00000378786	0	0	0	0.665	0.394	0.212	0.9	0.753	0.961
HMMR	LYVE1	9606.ENSP00000377492	9606.ENSP00000256178	0	0	0	0	0	0	0.9	0.588	0.957
HMMR	TPX2	9606.ENSP00000377492	9606.ENSP00000300403	0	0	0	0	0.837	0.462	0	0.779	0.979
HMMR	PTTG1	9606.ENSP00000377492	9606.ENSP00000377536	0	0	0	0	0.9	0	0	0.306	0.927
HMMR	PBK	9606.ENSP00000377492	9606.ENSP00000428489	0	0	0	0	0.911	0	0	0.391	0.943
HNMT	MAOB	9606.ENSP00000280097	9606.ENSP00000367309	0	0	0	0	0.076	0	0.9	0.417	0.941
HNMT	WDR5	9606.ENSP00000280097	9606.ENSP00000351446	0	0	0	0	0	0	0	0.952	0.952
HSD11B1	HSD3B2	9606.ENSP00000355995	9606.ENSP00000445122	0	0	0	0	0.062	0.114	0.9	0.483	0.951
HSD17B3	HSD3B2	9606.ENSP00000364412	9606.ENSP00000445122	0.068	0	0	0	0.062	0.056	0.9	0.873	0.987
HSD17B6	HSD3B2	9606.ENSP00000451406	9606.ENSP00000445122	0	0	0	0	0	0	0.9	0.588	0.957
HSPA1L	NUP155	9606.ENSP00000364805	9606.ENSP00000231498	0	0	0	0	0	0	0.9	0.107	0.906
HSPA1L	HSPB8	9606.ENSP00000364805	9606.ENSP00000281938	0	0	0	0	0.062	0.102	0.9	0.486	0.95
HSPA1L	NUP93	9606.ENSP00000364805	9606.ENSP00000310668	0	0	0	0	0.064	0.12	0.9	0.058	0.912
HSPA1L	NUP214	9606.ENSP00000364805	9606.ENSP00000352400	0	0	0	0	0.052	0.286	0.9	0.101	0.931
HSPA1L	NUP88	9606.ENSP00000364805	9606.ENSP00000458954	0	0	0	0	0.056	0	0.9	0.058	0.903
HSPA2	NUP155	9606.ENSP00000378199	9606.ENSP00000231498	0	0	0	0	0	0	0.9	0.107	0.906
HSPA2	NUP93	9606.ENSP00000378199	9606.ENSP00000310668	0	0	0	0	0.062	0.12	0.9	0.058	0.911
HSPA2	NUP214	9606.ENSP00000378199	9606.ENSP00000352400	0	0	0	0	0.052	0.061	0.9	0.101	0.909
HSPA2	NUP88	9606.ENSP00000378199	9606.ENSP00000458954	0	0	0	0	0.056	0	0.9	0.053	0.902
HSPA4L	NUP155	9606.ENSP00000296464	9606.ENSP00000231498	0	0	0	0	0.098	0	0.9	0.049	0.906
HSPA4L	NUP88	9606.ENSP00000296464	9606.ENSP00000458954	0	0	0	0	0.065	0	0.9	0.047	0.903
HSPA4L	NUP93	9606.ENSP00000296464	9606.ENSP00000310668	0	0	0	0	0	0.085	0.9	0	0.904
HSPA4L	NUP214	9606.ENSP00000296464	9606.ENSP00000352400	0	0	0	0	0.052	0.061	0.9	0.062	0.905
IDE	VDAC1	9606.ENSP00000265986	9606.ENSP00000265333	0	0	0	0	0.062	0	0.9	0.115	0.909
IFI27	IFIT1	9606.ENSP00000483430	9606.ENSP00000360869	0	0	0	0	0.229	0	0.9	0.715	0.976
IFI27	IFITM3	9606.ENSP00000483430	9606.ENSP00000382707	0	0	0	0	0.132	0	0.9	0.557	0.958
IFI27	IFITM1	9606.ENSP00000483430	9606.ENSP00000386187	0	0	0	0	0.135	0	0.9	0.663	0.968
IFI27	IFI35	9606.ENSP00000483430	9606.ENSP00000395590	0	0	0	0	0.113	0	0.9	0.618	0.963
IFI27	IFITM2	9606.ENSP00000483430	9606.ENSP00000484689	0	0	0	0	0.109	0	0.9	0.459	0.947
IFI35	IFIT1	9606.ENSP00000395590	9606.ENSP00000360869	0	0	0	0	0.681	0	0.9	0.694	0.989
IFI35	IFITM3	9606.ENSP00000395590	9606.ENSP00000382707	0	0	0	0	0.338	0	0.9	0.57	0.969
IFI35	IFITM1	9606.ENSP00000395590	9606.ENSP00000386187	0	0	0	0	0.562	0	0.9	0.671	0.984
IFI35	IFITM2	9606.ENSP00000395590	9606.ENSP00000484689	0	0	0	0	0.188	0	0.9	0.413	0.948
IFI44	IFIT1	9606.ENSP00000359783	9606.ENSP00000360869	0	0	0	0	0.84	0	0	0.809	0.968
IFI44L	IFIT1	9606.ENSP00000359787	9606.ENSP00000360869	0	0	0	0	0.841	0	0	0.772	0.962
IFIT1	IFITM2	9606.ENSP00000360869	9606.ENSP00000484689	0	0	0	0	0.109	0	0.9	0.538	0.955
IFIT1	IFITM3	9606.ENSP00000360869	9606.ENSP00000382707	0	0	0	0	0.162	0	0.9	0.674	0.97
IFIT1	IFITM1	9606.ENSP00000360869	9606.ENSP00000386187	0	0	0	0	0.33	0	0.9	0.728	0.98
IFITM1	IFITM3	9606.ENSP00000386187	9606.ENSP00000382707	0	0	0	0.964	0.74	0	0.9	0.804	0.973
IFITM1	IFITM2	9606.ENSP00000386187	9606.ENSP00000484689	0	0	0	0.962	0.832	0	0.9	0.801	0.983
IFITM2	IFITM3	9606.ENSP00000484689	9606.ENSP00000382707	0	0	0	0.981	0.892	0	0.9	0.837	0.988
IFT122	IFT172	9606.ENSP00000296266	9606.ENSP00000260570	0	0	0	0	0.062	0	0.72	0.881	0.966
IFT122	IFT57	9606.ENSP00000296266	9606.ENSP00000264538	0	0	0	0	0.16	0	0.72	0.833	0.957
IFT122	IFT88	9606.ENSP00000296266	9606.ENSP00000323580	0	0	0	0	0.248	0.145	0.72	0.87	0.973
IFT172	IFT88	9606.ENSP00000260570	9606.ENSP00000323580	0	0	0	0	0.187	0.32	0.8	0.966	0.995
IFT172	IFT57	9606.ENSP00000260570	9606.ENSP00000264538	0	0	0	0	0.212	0.746	0.8	0.934	0.997
IFT57	IFT88	9606.ENSP00000264538	9606.ENSP00000323580	0	0	0	0	0.498	0.691	0.8	0.981	0.999
IGF1	IGFBP6	9606.ENSP00000302665	9606.ENSP00000301464	0	0	0	0	0	0.213	0.6	0.865	0.954
IGF1	KLK13	9606.ENSP00000302665	9606.ENSP00000470555	0	0	0	0	0	0	0.9	0.136	0.909
IGF1	PRKD1	9606.ENSP00000302665	9606.ENSP00000333568	0	0	0	0	0	0	0.9	0.294	0.926
IGF1	PIK3R1	9606.ENSP00000302665	9606.ENSP00000428056	0	0	0	0	0	0	0.9	0.518	0.949
IL13	IL13RA2	9606.ENSP00000304915	9606.ENSP00000361004	0	0	0	0	0	0.974	0.8	0.955	0.999
INPP1	INPP4B	9606.ENSP00000376142	9606.ENSP00000425487	0	0	0	0	0.062	0	0.9	0.139	0.912
INPP4B	PIK3R1	9606.ENSP00000425487	9606.ENSP00000428056	0	0	0	0	0	0	0.9	0.559	0.954
IQGAP1	RACGAP1	9606.ENSP00000268182	9606.ENSP00000404190	0	0	0	0	0.063	0	0	0.964	0.965
ITGA6	LAMA4	9606.ENSP00000386896	9606.ENSP00000230538	0	0	0	0	0.062	0.153	0.9	0.544	0.958
ITGA6	THBS2	9606.ENSP00000386896	9606.ENSP00000355751	0	0	0	0	0	0.112	0.9	0.14	0.916
ITGA6	MDK	9606.ENSP00000386896	9606.ENSP00000385451	0	0	0	0	0	0.056	0.9	0.097	0.907
ITGA6	PIK3R1	9606.ENSP00000386896	9606.ENSP00000428056	0	0	0	0	0	0	0.9	0.181	0.914
ITGA6	LAMA2	9606.ENSP00000386896	9606.ENSP00000400365	0	0	0	0	0.062	0.211	0.9	0.428	0.952
ITPR1	VDAC1	9606.ENSP00000306253	9606.ENSP00000265333	0	0	0	0	0	0.356	0	0.989	0.992
ITPR1	PLCZ1	9606.ENSP00000306253	9606.ENSP00000266505	0	0	0	0	0.064	0.127	0.9	0.504	0.954
ITPR2	PLCZ1	9606.ENSP00000370744	9606.ENSP00000266505	0	0	0	0	0.064	0.127	0.9	0.174	0.923
KATNA1	KATNB1	9606.ENSP00000356381	9606.ENSP00000368982	0	0	0	0	0.062	0.963	0	0.924	0.997
KATNAL1	KATNB1	9606.ENSP00000369989	9606.ENSP00000368982	0	0	0	0	0.062	0.793	0	0.877	0.974
KATNAL2	KATNB1	9606.ENSP00000245121	9606.ENSP00000368982	0	0	0	0	0.062	0.394	0	0.84	0.901
KIF15	NCAPH	9606.ENSP00000324020	9606.ENSP00000240423	0	0	0	0	0.918	0.15	0	0.464	0.959
KIF15	TPX2	9606.ENSP00000324020	9606.ENSP00000300403	0	0	0	0	0.82	0	0.9	0.948	0.999
KIF15	SPAG5	9606.ENSP00000324020	9606.ENSP00000323300	0	0	0	0	0.891	0.078	0	0.54	0.95
KIF15	NEK2	9606.ENSP00000324020	9606.ENSP00000355966	0	0	0	0	0.852	0.058	0	0.4	0.909
KIF15	NCAPD2	9606.ENSP00000324020	9606.ENSP00000325017	0	0	0	0	0.819	0.067	0	0.524	0.912
KIF15	RACGAP1	9606.ENSP00000324020	9606.ENSP00000404190	0	0	0	0	0.731	0.212	0.5	0.437	0.932
KIF15	KIF2C	9606.ENSP00000324020	9606.ENSP00000361298	0	0	0	0.606	0.893	0	0.5	0.68	0.959
KIF17	LIN7A	9606.ENSP00000247986	9606.ENSP00000447488	0	0	0	0	0	0.058	0.6	0.822	0.927
KIF2C	TROAP	9606.ENSP00000361298	9606.ENSP00000257909	0	0	0	0	0.926	0	0	0.258	0.943
KIF2C	NUF2	9606.ENSP00000361298	9606.ENSP00000271452	0	0	0	0	0.755	0.138	0	0.614	0.911
KIF2C	TPX2	9606.ENSP00000361298	9606.ENSP00000300403	0	0	0	0	0.941	0	0	0.688	0.981
KIF2C	SPAG5	9606.ENSP00000361298	9606.ENSP00000323300	0	0	0	0	0.919	0.078	0	0.469	0.957
KIF2C	NEK2	9606.ENSP00000361298	9606.ENSP00000355966	0	0	0	0	0.895	0.058	0	0.519	0.948
KIF2C	PRC1	9606.ENSP00000361298	9606.ENSP00000377793	0	0	0	0	0.838	0.213	0	0.365	0.912
KIF2C	PTTG1	9606.ENSP00000361298	9606.ENSP00000377536	0	0	0	0	0.87	0	0	0.474	0.929
KIF2C	PBK	9606.ENSP00000361298	9606.ENSP00000428489	0	0	0	0	0.913	0.104	0	0.359	0.945
KIF2C	RACGAP1	9606.ENSP00000361298	9606.ENSP00000404190	0	0	0	0	0.794	0.212	0.5	0.485	0.952
KPNA2	TPX2	9606.ENSP00000438483	9606.ENSP00000300403	0	0	0	0	0.825	0.122	0.9	0.688	0.994
KPNA2	NUP214	9606.ENSP00000438483	9606.ENSP00000352400	0	0	0	0	0	0	0.9	0.475	0.945
KPNA2	RCC1	9606.ENSP00000438483	9606.ENSP00000362937	0	0	0	0	0.233	0.594	0.9	0.74	0.99
KPNA2	RANBP1	9606.ENSP00000438483	9606.ENSP00000401564	0	0	0	0	0.345	0.253	0.9	0.617	0.978
KPNA2	PBK	9606.ENSP00000438483	9606.ENSP00000428489	0	0	0	0	0.911	0.068	0	0.101	0.919
LAMA2	LAMA4	9606.ENSP00000400365	9606.ENSP00000230538	0	0	0	0.623	0.118	0	0.9	0.678	0.931
LIN7A	MPP6	9606.ENSP00000447488	9606.ENSP00000222644	0	0	0	0	0.051	0.746	0	0.897	0.973
LIN7A	PPFIA1	9606.ENSP00000447488	9606.ENSP00000253925	0	0.006	0	0	0.063	0.143	0.9	0.329	0.938
LIN7A	SYN3	9606.ENSP00000447488	9606.ENSP00000351614	0	0	0	0	0.063	0	0.9	0.084	0.906
LIN7A	RIMS1	9606.ENSP00000447488	9606.ENSP00000428417	0	0	0	0	0.085	0	0.9	0.124	0.912
LRRC6	ZMYND10	9606.ENSP00000484634	9606.ENSP00000231749	0	0	0	0	0.122	0.062	0	0.953	0.958
LUM	OGN	9606.ENSP00000266718	9606.ENSP00000262551	0	0	0	0.656	0.233	0	0.9	0.853	0.943
LUM	OMD	9606.ENSP00000266718	9606.ENSP00000364700	0	0	0	0.873	0.062	0	0.9	0.747	0.911
LUM	TGFBR1	9606.ENSP00000266718	9606.ENSP00000364133	0	0	0	0	0	0.089	0	0.915	0.919
LYAR	RRS1	9606.ENSP00000345917	9606.ENSP00000322396	0	0	0	0	0.881	0.118	0	0.322	0.922
MAEL	MOV10L1	9606.ENSP00000356846	9606.ENSP00000262794	0	0	0	0	0.073	0	0.65	0.859	0.95
MAEL	PIWIL2	9606.ENSP00000356846	9606.ENSP00000349208	0	0	0	0	0.095	0.182	0.65	0.769	0.932
MAEL	TDRKH	9606.ENSP00000356846	9606.ENSP00000357812	0	0	0	0	0.062	0	0.8	0.639	0.926
MAEL	TDRD9	9606.ENSP00000356846	9606.ENSP00000387303	0	0	0	0	0.137	0	0.8	0.915	0.984
MAOB	SAT1	9606.ENSP00000367309	9606.ENSP00000368572	0	0	0	0	0.063	0	0.9	0.091	0.907
MAPK13	MAPT	9606.ENSP00000211287	9606.ENSP00000340820	0	0	0	0	0.049	0.5	0.9	0.218	0.957
MAPT	SNCA	9606.ENSP00000340820	9606.ENSP00000338345	0	0	0	0	0.087	0.756	0	0.949	0.988
MAPT	PRKAA1	9606.ENSP00000340820	9606.ENSP00000346148	0	0	0	0	0	0	0.9	0.165	0.913
MCF2	RDX	9606.ENSP00000430276	9606.ENSP00000384136	0	0	0	0	0	0.27	0	0.899	0.923
MCM7	NCAPD2	9606.ENSP00000307288	9606.ENSP00000325017	0	0	0	0	0.876	0	0	0.334	0.914
MCM7	PRC1	9606.ENSP00000307288	9606.ENSP00000377793	0	0	0	0	0.909	0.27	0	0.147	0.939
MCM7	POLE	9606.ENSP00000307288	9606.ENSP00000322570	0	0	0	0	0.861	0.72	0.9	0.595	0.998
MDC1	TRIM28	9606.ENSP00000365588	9606.ENSP00000253024	0	0	0	0	0.078	0.405	0.9	0.313	0.957
MDC1	RAD51	9606.ENSP00000365588	9606.ENSP00000372088	0	0	0	0	0.063	0.596	0	0.81	0.922
MGAM	SI	9606.ENSP00000447378	9606.ENSP00000264382	0	0	0	0.965	0.088	0	0.9	0.688	0.907
MORF4L2	RUVBL2	9606.ENSP00000394417	9606.ENSP00000473172	0	0	0	0	0.083	0.548	0.8	0.325	0.936
MOV10L1	TDRD9	9606.ENSP00000262794	9606.ENSP00000387303	0	0	0	0	0.146	0.148	0.65	0.888	0.967
MOV10L1	PIWIL2	9606.ENSP00000262794	9606.ENSP00000349208	0	0	0	0	0.065	0.524	0.8	0.807	0.98
MRPL34	MRPS15	9606.ENSP00000252602	9606.ENSP00000362208	0	0	0	0	0.177	0.904	0	0.578	0.964
MRPL34	MRPL39	9606.ENSP00000252602	9606.ENSP00000305682	0	0	0	0	0.076	0.938	0.8	0.233	0.99
MRPL39	MRPS15	9606.ENSP00000305682	9606.ENSP00000362208	0.088	0	0	0	0.168	0.821	0	0.571	0.934
MSH4	SPO11	9606.ENSP00000263187	9606.ENSP00000360310	0	0	0	0	0.102	0.115	0	0.936	0.945
MSH4	RAD51	9606.ENSP00000263187	9606.ENSP00000372088	0.069	0	0	0	0.064	0.521	0.9	0.824	0.991
MSRB2	TXN	9606.ENSP00000365693	9606.ENSP00000363641	0.053	0	0	0	0.122	0.152	0.9	0.57	0.964
MTX1	VDAC1	9606.ENSP00000357360	9606.ENSP00000265333	0	0	0	0	0.072	0.056	0.9	0.374	0.937
MUC16	ST6GALNAC2	9606.ENSP00000381008	9606.ENSP00000225276	0	0	0	0	0.076	0	0.9	0.105	0.91
NCAPD2	NCAPH	9606.ENSP00000325017	9606.ENSP00000240423	0	0	0	0	0.992	0.991	0.9	0.994	0.999
NCAPD2	PRKAR2A	9606.ENSP00000325017	9606.ENSP00000265563	0	0	0	0	0	0	0.9	0	0.9
NCAPD2	NCAPG2	9606.ENSP00000325017	9606.ENSP00000387007	0	0	0	0	0.744	0.397	0.54	0.877	0.99
NCAPG2	NCAPH	9606.ENSP00000387007	9606.ENSP00000240423	0	0	0	0	0.775	0.398	0.54	0.922	0.994
NCAPH	SMC5	9606.ENSP00000240423	9606.ENSP00000354957	0	0	0	0	0.484	0.369	0	0.784	0.923
NCAPH	SPAG5	9606.ENSP00000240423	9606.ENSP00000323300	0	0	0	0	0.841	0	0	0.6	0.934
NCAPH	PRC1	9606.ENSP00000240423	9606.ENSP00000377793	0	0	0	0	0.91	0.138	0	0.31	0.942
NCAPH	TPX2	9606.ENSP00000240423	9606.ENSP00000300403	0	0	0	0	0.934	0	0	0.323	0.953
NCKAP1	WASF1	9606.ENSP00000354251	9606.ENSP00000376368	0	0	0	0	0.089	0.998	0.9	0.93	0.999
NDUFA5	NDUFB11	9606.ENSP00000417142	9606.ENSP00000276062	0	0	0	0	0.704	0.831	0.9	0.794	0.998
NDUFA5	NDUFA8	9606.ENSP00000417142	9606.ENSP00000362873	0	0	0	0	0.939	0.988	0.9	0.675	0.999
NDUFA8	NDUFB11	9606.ENSP00000362873	9606.ENSP00000276062	0	0	0	0	0.908	0.877	0.9	0.475	0.999
NEK2	TPX2	9606.ENSP00000355966	9606.ENSP00000300403	0	0	0	0	0.86	0	0	0.625	0.945
NEK2	SPAG5	9606.ENSP00000355966	9606.ENSP00000323300	0	0	0	0	0.915	0	0	0.3	0.938
NEK2	PRC1	9606.ENSP00000355966	9606.ENSP00000377793	0	0	0	0	0.8	0	0	0.529	0.902
NEK2	PBK	9606.ENSP00000355966	9606.ENSP00000428489	0	0	0	0.575	0.886	0.127	0	0.528	0.919
NEK7	NUP155	9606.ENSP00000356355	9606.ENSP00000231498	0	0	0	0	0	0	0.9	0	0.9
NEK7	NUP93	9606.ENSP00000356355	9606.ENSP00000310668	0	0	0	0	0	0	0.9	0.138	0.91
NEK7	NUP214	9606.ENSP00000356355	9606.ENSP00000352400	0	0	0	0	0	0	0.9	0	0.9
NEK7	NUP88	9606.ENSP00000356355	9606.ENSP00000458954	0	0	0	0	0	0	0.9	0	0.9
NFIB	POLR3C	9606.ENSP00000370340	9606.ENSP00000334564	0	0	0	0	0	0	0.9	0	0.9
NFYA	TBP	9606.ENSP00000345702	9606.ENSP00000375942	0	0	0	0	0.062	0.182	0.8	0.486	0.91
NR1H3	NRIP1	9606.ENSP00000477707	9606.ENSP00000383063	0	0	0	0	0	0.366	0.9	0.734	0.981
NR1H3	PLTP	9606.ENSP00000477707	9606.ENSP00000417138	0	0	0	0	0.062	0	0.9	0.53	0.952
NUF2	PTTG1	9606.ENSP00000271452	9606.ENSP00000377536	0	0	0	0	0.806	0	0	0.518	0.902
NUF2	TYMS	9606.ENSP00000271452	9606.ENSP00000315644	0	0	0	0	0.821	0	0	0.596	0.924
NUF2	TPX2	9606.ENSP00000271452	9606.ENSP00000300403	0	0	0	0	0.899	0	0	0.511	0.949
NUF2	PBK	9606.ENSP00000271452	9606.ENSP00000428489	0	0	0	0	0.919	0	0	0.413	0.95
NUP155	SNUPN	9606.ENSP00000231498	9606.ENSP00000454852	0	0	0	0	0.062	0	0.9	0	0.902
NUP155	NUP88	9606.ENSP00000231498	9606.ENSP00000458954	0	0	0	0	0.166	0	0.8	0.798	0.963
NUP155	NUP214	9606.ENSP00000231498	9606.ENSP00000352400	0	0	0	0	0.351	0.171	0.8	0.852	0.982
NUP155	NUP93	9606.ENSP00000231498	9606.ENSP00000310668	0	0	0	0	0.695	0.875	0.8	0.987	0.999
NUP214	NUP93	9606.ENSP00000352400	9606.ENSP00000310668	0	0	0	0	0.066	0	0.8	0.913	0.982
NUP214	SNUPN	9606.ENSP00000352400	9606.ENSP00000454852	0	0	0	0	0.062	0	0.9	0.284	0.926
NUP214	NUP88	9606.ENSP00000352400	9606.ENSP00000458954	0	0	0	0	0.13	0.987	0.8	0.993	0.999
NUP88	NUP93	9606.ENSP00000458954	9606.ENSP00000310668	0	0	0	0	0.211	0	0.8	0.825	0.97
NUP88	SNUPN	9606.ENSP00000458954	9606.ENSP00000454852	0	0	0	0	0.065	0	0.9	0.397	0.938
NUP93	SNUPN	9606.ENSP00000310668	9606.ENSP00000454852	0	0	0	0	0.062	0	0.9	0.142	0.912
ODF1	RHOC	9606.ENSP00000285402	9606.ENSP00000285735	0	0	0	0	0.062	0.932	0	0	0.933
ODF1	SPAG4	9606.ENSP00000285402	9606.ENSP00000363391	0	0	0	0	0.062	0.27	0	0.988	0.991
OGN	OMD	9606.ENSP00000262551	9606.ENSP00000364700	0	0	0	0.641	0.51	0	0.9	0.839	0.964
OIP5	PRC1	9606.ENSP00000220514	9606.ENSP00000377793	0	0	0	0	0.833	0	0	0.431	0.901
OIP5	PBK	9606.ENSP00000220514	9606.ENSP00000428489	0	0	0	0	0.891	0	0	0.253	0.915
OIP5	TPX2	9606.ENSP00000220514	9606.ENSP00000300403	0	0	0	0	0.839	0	0	0.52	0.919
PARD6A	TGFBR1	9606.ENSP00000219255	9606.ENSP00000364133	0	0	0	0	0	0.406	0.9	0.68	0.979
PARD6A	SMURF1	9606.ENSP00000219255	9606.ENSP00000354621	0	0	0	0	0	0.501	0.9	0.759	0.986
PARD6A	PRKCZ	9606.ENSP00000219255	9606.ENSP00000367830	0	0	0	0	0.1	0.94	0.9	0.867	0.999
PBK	TPX2	9606.ENSP00000428489	9606.ENSP00000300403	0	0	0	0	0.926	0.057	0	0.379	0.953
PBK	SPAG5	9606.ENSP00000428489	9606.ENSP00000323300	0	0	0	0	0.915	0	0	0.212	0.93
PBK	PTTG1	9606.ENSP00000428489	9606.ENSP00000377536	0	0	0	0	0.908	0	0	0.374	0.94
PBK	PRC1	9606.ENSP00000428489	9606.ENSP00000377793	0	0	0	0	0.873	0	0	0.321	0.91
PBK	RACGAP1	9606.ENSP00000428489	9606.ENSP00000404190	0	0	0	0	0.899	0.059	0	0.284	0.926
PCYT1B	PHOSPHO1	9606.ENSP00000368439	9606.ENSP00000406909	0	0	0	0	0	0	0.9	0.049	0.9
PCYT2	PHOSPHO1	9606.ENSP00000442050	9606.ENSP00000406909	0	0	0	0	0	0	0.9	0.041	0.9
PDHA1	PDK1	9606.ENSP00000369134	9606.ENSP00000376352	0	0	0	0	0.062	0.88	0.9	0.582	0.994
PDHA2	PDK1	9606.ENSP00000295266	9606.ENSP00000376352	0	0	0	0	0.062	0.078	0.9	0.268	0.928
PFKP	TKTL1	9606.ENSP00000370517	9606.ENSP00000358931	0.06	0	0	0	0.089	0	0.9	0.269	0.929
PIAS2	STAT4	9606.ENSP00000465676	9606.ENSP00000376134	0	0	0	0	0.062	0.36	0.9	0.278	0.95
PIK3R1	TGFBR1	9606.ENSP00000428056	9606.ENSP00000364133	0	0	0	0	0	0.518	0	0.838	0.919
PIK3R1	PRKCZ	9606.ENSP00000428056	9606.ENSP00000367830	0	0	0	0	0.054	0.102	0.9	0.375	0.939
PIWIL2	TDRKH	9606.ENSP00000349208	9606.ENSP00000357812	0	0	0	0	0.062	0.34	0.65	0.705	0.927
PIWIL2	TDRD9	9606.ENSP00000349208	9606.ENSP00000387303	0	0	0	0	0.077	0.322	0.65	0.842	0.96
PLAT	SERPINI1	9606.ENSP00000220809	9606.ENSP00000295777	0	0	0	0	0	0.506	0	0.932	0.965
PLEKHO1	SMURF1	9606.ENSP00000358120	9606.ENSP00000354621	0	0	0	0	0	0.873	0	0.797	0.973
POLE	RAD51AP1	9606.ENSP00000322570	9606.ENSP00000228843	0	0	0	0	0.163	0	0.9	0.144	0.922
POLE	RAD51	9606.ENSP00000322570	9606.ENSP00000372088	0	0	0	0	0.25	0.213	0.9	0.596	0.973
POLH	RAD51AP1	9606.ENSP00000361310	9606.ENSP00000228843	0	0	0	0	0.062	0	0.9	0.472	0.946
POLH	RAD51	9606.ENSP00000361310	9606.ENSP00000372088	0.07	0	0	0	0.101	0.212	0.9	0.777	0.982
POLR2D	TBP	9606.ENSP00000272645	9606.ENSP00000375942	0	0	0	0	0.064	0.871	0.6	0.459	0.97
PPP3CC	RCAN2	9606.ENSP00000380878	9606.ENSP00000360425	0	0	0	0	0	0.875	0	0.287	0.907
PPP3CC	PPP3R2	9606.ENSP00000380878	9606.ENSP00000363939	0	0	0.37	0	0.097	0.348	0.8	0.705	0.974
PRC1	TPX2	9606.ENSP00000377793	9606.ENSP00000300403	0	0	0	0	0.965	0.27	0	0.593	0.988
PRC1	TACC3	9606.ENSP00000377793	9606.ENSP00000326550	0	0	0	0	0.895	0	0	0.126	0.904
PRC1	RACGAP1	9606.ENSP00000377793	9606.ENSP00000404190	0	0	0	0	0.957	0.462	0	0.543	0.988
PRDX1	TXN	9606.ENSP00000262746	9606.ENSP00000363641	0.045	0	0	0	0.294	0.78	0.9	0.881	0.997
PRKAR2A	SLC9A3R1	9606.ENSP00000265563	9606.ENSP00000262613	0	0	0	0	0	0.056	0.9	0.054	0.902
PRKCZ	TRAF2	9606.ENSP00000367830	9606.ENSP00000247668	0	0	0	0	0.062	0.099	0.9	0.087	0.912
PRKD1	SLC9A3R1	9606.ENSP00000333568	9606.ENSP00000262613	0	0	0	0	0	0	0	0.907	0.907
PSMA8	PSME4	9606.ENSP00000311121	9606.ENSP00000384211	0	0	0	0	0.066	0.753	0.8	0.762	0.987
PSMC3IP	RAD51	9606.ENSP00000377384	9606.ENSP00000372088	0	0	0	0	0.23	0.325	0.9	0.63	0.978
PSMD10	PSME4	9606.ENSP00000217958	9606.ENSP00000384211	0	0	0	0	0.095	0.18	0.8	0.55	0.924
PSME4	PSMF1	9606.ENSP00000384211	9606.ENSP00000338039	0	0	0	0	0.045	0	0.8	0.732	0.944
PTP4A1	RHOC	9606.ENSP00000359685	9606.ENSP00000285735	0	0	0	0	0.063	0.057	0.9	0.134	0.913
PTTG1	TPX2	9606.ENSP00000377536	9606.ENSP00000300403	0	0	0	0	0.913	0	0	0.392	0.944
PTTG1	SPAG5	9606.ENSP00000377536	9606.ENSP00000323300	0	0	0	0	0.876	0	0	0.288	0.908
RAB11FIP2	RAB11FIP5	9606.ENSP00000347839	9606.ENSP00000258098	0	0	0	0.771	0	0.499	0.8	0.841	0.915
RACGAP1	TPX2	9606.ENSP00000404190	9606.ENSP00000300403	0	0	0	0	0.866	0	0	0.457	0.924
RAD21	STAG2	9606.ENSP00000297338	9606.ENSP00000218089	0	0	0	0	0.459	0.996	0.9	0.994	0.999
RAD21	REC8	9606.ENSP00000297338	9606.ENSP00000482546	0	0	0	0.56	0	0.254	0.8	0.871	0.903
RAD21	SMC5	9606.ENSP00000297338	9606.ENSP00000354957	0	0	0	0	0.483	0.32	0.9	0.984	0.999
RAD51	RAD51AP1	9606.ENSP00000372088	9606.ENSP00000228843	0	0	0	0	0.496	0.873	0.6	0.984	0.999
RAD51	SPO11	9606.ENSP00000372088	9606.ENSP00000360310	0	0	0	0	0.072	0.615	0.65	0.909	0.987
RAD51	RAD54L	9606.ENSP00000372088	9606.ENSP00000361043	0	0	0	0	0.585	0.881	0	0.853	0.992
RANBP1	RCC1	9606.ENSP00000401564	9606.ENSP00000362937	0	0	0	0	0.265	0.828	0	0.93	0.99
RBP1	RDH10	9606.ENSP00000232219	9606.ENSP00000240285	0	0	0	0	0.062	0.101	0.9	0.716	0.972
RDX	SLC9A3R1	9606.ENSP00000384136	9606.ENSP00000262613	0	0	0	0	0.062	0.87	0.8	0.985	0.999
REC8	STAG2	9606.ENSP00000482546	9606.ENSP00000218089	0	0	0	0	0.245	0.368	0.8	0.782	0.976
REC8	SYCP2	9606.ENSP00000482546	9606.ENSP00000350162	0	0	0	0	0.082	0	0.6	0.8	0.92
REC8	SPO11	9606.ENSP00000482546	9606.ENSP00000360310	0	0	0	0	0.064	0.113	0	0.9	0.909
ROPN1L	RSPH3	9606.ENSP00000421405	9606.ENSP00000252655	0	0	0	0	0.079	0.851	0	0.66	0.949
ROPN1L	SPA17	9606.ENSP00000421405	9606.ENSP00000432305	0	0	0	0	0.062	0.721	0	0.877	0.965
RPL26L1	RPL39L	9606.ENSP00000428223	9606.ENSP00000296277	0.044	0	0	0	0.649	0.704	0	0.436	0.936
RUVBL2	WDR5	9606.ENSP00000473172	9606.ENSP00000351446	0	0	0	0	0.182	0.384	0.9	0.15	0.951
SFRP4	WNT7A	9606.ENSP00000410715	9606.ENSP00000285018	0	0	0	0	0	0.166	0.6	0.781	0.92
SGCA	SSPN	9606.ENSP00000262018	9606.ENSP00000242729	0	0	0	0	0.09	0	0.72	0.798	0.944
SGCE	SSPN	9606.ENSP00000398930	9606.ENSP00000242729	0	0	0	0	0.085	0	0.72	0.806	0.946
SHARPIN	USP2	9606.ENSP00000381698	9606.ENSP00000260187	0	0	0	0	0	0.057	0.9	0.26	0.924
SLC1A3	SLC9A3R1	9606.ENSP00000265113	9606.ENSP00000262613	0	0	0	0	0.062	0.062	0	0.943	0.946
SMC5	STAG2	9606.ENSP00000354957	9606.ENSP00000218089	0	0	0	0	0.55	0.321	0.9	0.449	0.98
SMURF1	TGFBR1	9606.ENSP00000354621	9606.ENSP00000364133	0	0	0	0	0.062	0.728	0.9	0.831	0.995
SNCA	VDAC1	9606.ENSP00000338345	9606.ENSP00000265333	0	0	0	0	0	0.27	0	0.928	0.945
SPAG17	SPAG6	9606.ENSP00000337804	9606.ENSP00000365811	0	0	0	0	0.108	0.182	0	0.907	0.927
SPAG5	TROAP	9606.ENSP00000323300	9606.ENSP00000257909	0	0	0	0	0.909	0	0	0.333	0.936
SPAG5	TPX2	9606.ENSP00000323300	9606.ENSP00000300403	0	0	0	0	0.877	0	0	0.408	0.924
SPO11	TRIP13	9606.ENSP00000360310	9606.ENSP00000166345	0	0	0	0	0.122	0.17	0	0.881	0.906
SYCE1	SYCP2	9606.ENSP00000341282	9606.ENSP00000350162	0	0	0	0	0	0	0.6	0.779	0.907
TBC1D8B	TPD52L1	9606.ENSP00000349781	9606.ENSP00000434142	0	0	0	0	0	0	0.9	0	0.9
TBP	TBPL1	9606.ENSP00000375942	9606.ENSP00000237264	0	0	0.34	0.888	0.073	0.55	0.8	0.776	0.919
TDP1	TOP1MT	9606.ENSP00000337353	9606.ENSP00000328835	0	0	0	0	0	0.723	0	0.758	0.93
TNFSF13B	TRAF2	9606.ENSP00000365048	9606.ENSP00000247668	0	0	0	0	0.062	0	0.9	0.343	0.932
TNP1	TNP2	9606.ENSP00000236979	9606.ENSP00000325738	0	0	0	0	0.144	0	0.72	0.882	0.969
TRAF2	TXN	9606.ENSP00000247668	9606.ENSP00000363641	0	0	0	0	0.062	0.064	0.9	0.352	0.935
TRAF2	USP2	9606.ENSP00000247668	9606.ENSP00000260187	0	0	0	0	0	0.611	0.9	0.046	0.959
TSPO	VDAC1	9606.ENSP00000379563	9606.ENSP00000265333	0	0	0	0	0	0.34	0.8	0.989	0.998
TXN	TXNIP	9606.ENSP00000363641	9606.ENSP00000462521	0	0	0	0	0.061	0.979	0.8	0.989	0.999
UBE2O	UBE2S	9606.ENSP00000323687	9606.ENSP00000264552	0	0	0	0.657	0.049	0	0.9	0.484	0.916
UBE2S	UBE2T	9606.ENSP00000264552	9606.ENSP00000356243	0	0	0	0.786	0.27	0	0.9	0.646	0.934
WDR34	WDR60	9606.ENSP00000361800	9606.ENSP00000384290	0	0	0	0.553	0	0.969	0.8	0.914	0.996
WDR5	WDTC1	9606.ENSP00000351446	9606.ENSP00000317971	0	0	0	0	0.063	0.24	0.9	0.049	0.923
